# Supplementary material for: Determinants of pregnant women’s knowledge about influenza and the influenza vaccine: A large, single-centre cohort study
Source: PLoS One. 2020 Jul 31;15(7):e0236793. doi: 10.1371/journal.pone.0236793 (PMC7394385; doi:10.1371/journal.pone.0236793)
Supplement: S1 Data — (XLSX) [file pone.0236793.s004.xlsx]

## Sheet: Feuil1
age	respiratory disease	cardiac disease	neurologic disease	nephrologic disease	sickle cell disease	diabetes	immunodeficiency	chronic liver disease	obesity (BMI>40)	other obesity	tobacco	uterine cervix smear	prematurity	number of previous pregnancy	number of previous delivery	weight	premature birth	previous premature birth	gestational diabetes	previous gestational diabetes	chronic HBP	gravidic HBP	previous chorioamniotis	chorioamniotis	other pregnancy complication	clear	consultant	minor	french	allergy	refused to participate	study level	hospital based prenatal care beginning	trimester of vaccination	vaccine proposal	vaccine proposal by others	gestational age at birth	consultation before 02/28	height	login	other nephrological pathology in clear	influenza frequency	influenza serious complication	influenza complication for the mother	exemple of complication	influenza complication for the baby	exemple of complicative	vaccine usefullness	vaccine recommandation
[30-35[	0	0	0	0	0	0	0	0	0	0	0	1	0	4	1	60	1		1			0		0	0		4	0	0	0	0	3	1		1		39	1	1.56	2/0002		6	5	9		9		3	2
[30-35[	0	0	0	0	0	0	0	0	0	0	0	1	0	1	1	47	0		0			0		0	0		4	0	0	0	0	3	3		1		39	1	1.53	2/0004		7	5	1	respiratory disorder	0		3	2
[35-40[	0	0	0	0	0	0	0	0	0	0	1	1	0	6	6	62	0		0			0		0	0		1	0	0	0	0	1	2		1		40	1	1.59	2/0005				9		9		2	9
[30-35[	0	0	0	0	0	0	0	0	0	0	1	1	0	1	0	57	0	0	0	0	0	0	0	0	0		3	0	0	0	0	3	2	3	1		40	1	1.75	2/0006		5	4	1	respiratory disorder	1		3	2
[25-30[	0	0	0	0	0	0	0	0	0	0	0	1	0	2	1	76	0	0	1	1	0	0	0	0	0		1	0	0	0	0	3	3	3	1		40	1	1.56	2/0008		9	7	1		9		3	2
[15-20[	0	0	0	0	0	0	0	0	0	0	0	2	0	0	0	45	0		0			0		0	0		1	0	0	0	0	3	3		1		38	1	1.4	2/0009		5	5	9		9		3	9
[30-35[	0	0	0	0	0	0	0	0	0	0	0	2	0	1	1	86	0		1			0		0	0		1	0	1	0	0	1	3		1		41	1	1.73	2/0010
[25-30[	0	0	0	0	0	0	0	0	0	0	0	1	0	0	0	65	0	0	0	0	0	0	0	0	0		1	0	0	0	0	3	2	3	1		40	1	1.63	2/0012		7	6	1		9		3	2
[35-40[	0	0	0	0	0	0	0	0	1	1	0	1	0	0	0	126	0		0			0		0	0		3	0	0	0	0	3	2		1		38	1	1.64	2/0014		9	6	1	still birth	1	prematurity	3	2
[25-30[	0	0	0	0	0	1	0	0	0	1	0	1	0	1	1	87	0	0	0	0	0	0	0	0	0		3	0	0	0	0	3	2	3	1		38	1	1.64	2/0015		9	3	1	elevate fever needing an hospitalization	1	fetal distress	3	2
[30-35[	0	0	0	0	0	0	0	0	0	0	0	0	0	1	1	53	0	0	0	0	0	0	0	0	0		1	0	0	0	0	3	2	3	1		39	1	1.68	2/0016		8	4	1		1		3	2
[25-30[	0	0	0	0	0	0	0	0	0	0	0	1	0	0	0	56	0		0			0		0	0		3	0	0	0	0	3	3		0		33	1	1.6	2/0018		7	4	1	elevate fever	1		3	2
[25-30[	0	0	0	0	0	0	0	0	0	0	0	3	0	1	0	62	0		0			0		0	0		3	0	0	0	0	3	2		0		38	1	1.78	2/0019		6	5	1		9		2	0
[25-30[																											3	0	0	0	1	3	2		1					2/0020
[35-40[	1	0	0	0	0	0	0	0	0	0	0	1	0	1	1	64	0		0			0		0	0		4	0	0	0	0	3	2		0		39	1	1.6	2/0021		9	6	1	respiratory infection and death	1	Risque d'Prematurity birth	3	2
[30-35[	0	0	0	0	0	0	0	0	0	0	0	1	0	1	1	83	0	0	1	1	0	0	0	0	0		1	0	0	0	0	3	3	3	1		39	1	1.77	2/0023		6	6	1	Hyperthermia	1		3	2
[30-35[	0	0	0	0	0	0	0	0	0	0	0	0	0	1	1	82	0	0	1	1	0	0	0	0	0		1	0	0	0	0	2	3	3	1		39	1	1.6	2/0024		7	4	0		0		2	2
[30-35[	0	1	1	0	0	0	0	0	0	0	0	1	0	1	1	54	0		0			0		0	0		1	0	0	0	0	3	3		0		41	1	1.65	2/0025		8	5	9		9		2	2
[25-30[	0	0	0	0	0	0	0	0	0	0	0	1	0	1	0	44	0	0	0	0	0	0	0	0	0		3	0	0	0	0	3	1	3	1		37	1	1.55	2/0026		8	6	1	respiratory disorder	1	Premature birth	3	2
[25-30[	0	0	0	0	0	0	0	0	0	0	1	0	0	0	0	65	0		0			0		0	0		1	0	0	0	0	3	3		1		39	1	1.65	2/0027		9	2	9		1		2	2
[20-25[	0	0	0	0	0	0	0	0	0	0	1	1	0	0	0	67	0		0			0		0	0		3	0	0	0	0	2	2		0		41	1	1.66	2/0028		3	5	1		1		1	0
[25-30[	0	0	0	0	0	0	0	0	0	0	0	0	0	6	5	43	0		0			0		0	0		1	0	0	0	0	1	2		1		39	1	1.5	2/0029		7	6	9		9		2	2
[20-25[	0	0	0	0	0	0	0	0	0	0	1	1	0	1	0	55	0		0			0		0	0		1	0	0	0	0	2	2		1		38	1	1.7	2/0031		6	8	9		9		3	9
[25-30[	0	0	0	0	0	0	0	0	0	0	1	0	0	0	0	61	0		0			0		0	0		1	0	0	0	0	3	2		1		41	1	1.6	2/0032		7	7	9		9		1	0
[15-20[	0	0	0	0	0	0	0	0	0	0	0	2	0	1	1	74	0		0			1		0	0		1	0	0	0	0	1	3		1		40	1	1.63	2/0033		3	5	9		9		2	9
[35-40[	0	0	0	0	0	0	0	0	0	1	0	1	0	1	0	96	0		1			0		0	0		1	0	0	0	0	3	2		0		38	1	1.65	2/0034		6	6	1	death	1	death	2	9
[30-35[	0	0	0	0	0	0	0	0	0	0	0	0	0	1	0	63	0	0	0	0	0	0	0	0	0		1	0	0	0	0	3	2	3	1		41	1	1.71	2/0036		5	7	1	respiratory infection and death	1		3	2
[20-25[	0	0	0	0	0	0	0	0	0	0	0	2	0	0	0	42	0		0			0		0	0		1	0	0	0	0	3	2		1		39	1	1.6	2/0037		7	3	1	death	1	death	3	2
[25-30[	0	0	0	0	0	0	0	0	0	0	1	1	0	3	0	54	0	0	0	0	0	0	0	0	0		4	0	0	0	0	3	3	3	1		38	1	1.7	2/0038		7	5	1	respiratory disorder	1		3	2
[30-35[	0	0	0	0	0	0	0	0	0	0	0	0	0	1	1	90	0		0			0		0	0		1	0	0	0	0	3	3		0		40	1	1.65	2/0040		5	4	1	pneumonitis	1	development anomaly	3	0
[25-30[	0	0	0	0	0	0	0	0	0	0	0	1	0	0	0	59	0		0			0		0	1	pruritus	1	0	0	0	0	3	3		0		40	1	1.7	2/0041		7	4	1		1		0	0
[15-20[	0	0	0	0	0	0	0	0	0	0	1	2	0	0	0	90	1		0			0		0	0		2	0	0	0	0	2	2		1		40	1	1.6	2/0042		8	8	9		9		3	1
[25-30[	0	0	0	0	0	0	0	0	0	1	0	1	0	0	0	87	0		0			1		0	0		1	0	0	0	0	3	2		1		40	1	1.71	2/0044		8	6	9		9		3	2
[30-35[	0	0	0	0	0	0	0	0	0	0	0	3	0	6	1	63	0		0			0		0	0		3	0	0	0	0	3	2		0		39	1	1.7	2/0045		3	3	0		1	development anomaly	0	0
[30-35[	0	0	0	0	0	0	0	0	0	0	0	1	0	1	1	53	0	0	0	0	0	0	0	0	0		3	0	0	0	0	3	3	0	1				1.69	2/0047		6	4	1	respiratory disorder	0		2	2
[25-30[	0	0	0	0	0	0	0	0	0	0	0	1	0	1	1	56	0		0			0		1	0		1	0	0	0	0	3	2		1		40	1	1.69	2/0048		5	5	9		9		2	2
[35-40[	0	0	0	0	0	0	0	0	0	0	0	0	0	3	3	61	0		1			0		0	0		1	0	0	0	0	3	3		0		41	1	1.72	2/0049		3	5	9		0		1	0
[35-40[	0	0	0	0	0	0	0	0	0	0	0	1	0	2	1	64	0		0			0		0	0		3	0	0	0	0	3	2		1		40	1	1.6	2/0051		6	6	1	asthenia and fever	9		3	2
[25-30[	0	0	0	0	0	0	0	0	0	0	1	1	0	3	3	62	0		0			0		0	0		1	0	0	0	0	3	2		0		40	1	1.6	2/0052		6	8	9		9		2	0
[35-40[	0	0	0	0	0	0	0	0	0	0	0	1	0	3	2	55	0		0			0		0	0		4	0	0	0	0	3	1		1		38	1	1.63	2/0053		4	7	1		1		3	2
[25-30[	0	0	1	0	0	0	0	0	0	1	1	0	0	2	1	95	0		1			0		0	1	Hydramnios	3	0	0	0	0	3	3		0				1.67	2/0054		3	5	1		0		3	2
[20-25[	0	0	0	0	0	0	0	0	0	0	0	2	0	1	0	49	0		0			0		1	0		1	0	0	0	0	3	2		1		39	1	1.6	2/0056		8	4	9		9		3	2
[30-35[	0	0	0	0	1	0	0	0	0	0	0	1	4	7	5	87	0		1			1		0	0		3	0	1	0	0	2	2		1		30	1	1.62	2/0057
[20-25[	0	0	0	0	0	0	0	0	0	0	0	1	0	0	0	82	0		0			0		0	0		1	0	0	0	0	2	3		1		40	1	1.8	2/0058		9	7	1	illness disorder	1	Malformations	2	0
[20-25[	0	0	0	0	0	0	0	0	0	0	1	0	1	1	1	70	0		1			0		0	0		1	0	0	0	0	2	2		1		39	1	1.65	2/0059		5	6	9		9		3	9
[30-35[	1	0	0	0	0	0	0	0	0	0	0	1	0	0	0	52	0	0	0	0	0	0	0	0	0		4	0	0	0	0	3	2	3	1		40	1	1.61	2/0060		5	5	1		9		3	2
[35-40[	0	0	0	0	0	0	0	0	0	0	0	1	0	4	4	54	0		0			0		0	0		3	0	0	0	0	3	2		1		39	1	1.65	2/0061		5	3	1	respiratory disorder	9		2	2
[30-35[	0	0	0	0	0	0	0	0	0	0	1	1	0	2	1	76	0		0			0		0	0		1	0	0	0	0	3	2		1				1.75	2/0062		7	4	1		1		2	2
[30-35[	0	0	0	0	0	0	0	0	0	0	0	1	0	3	2	59	0	0	1	1	0	0	0	0	0		1	0	0	0	0	2	2	3	1		39	1	1.65	2/0064		9	9	1		1		3	2
[25-30[	0	0	0	0	0	0	0	0	0	0	0	0	0	1	0	50	0	0	0	0	0	0	0	1	0		1	0	0	0	0	3	2	3	1		40	1	1.55	2/0065		6	5	1	respiratory infection	1	Premature birth	3	2
[25-30[	0	0	0	0	0	0	0	0	0	0	0	1	0	1	0	54	1		0			0		0	0		1	0	0	0	0	3	2		1		38	1	1.54	2/0067		9	5	0		0		2	9
[30-35[	1	0	0	0	0	0	0	0	0	0	1	1	0	8	1	67	0		0			0		0	1	nervous breakdown	3	0	0	0	0	3	3		1		41	1	1.7	2/0069		7	6	9		1	respiratory disorder	3	2
[20-25[	0	0	0	0	0	0	0	0	0	0	0	1	0	0	0	55	0		0			0		0	0		3	0	0	0	0	3	2		0	1	37	1	1.55	2/0071		8	6	1	hospitalisation pneumonitis and death	1	Hospitalization acute respiratory distress Pneumonitis seizure death	3	2
[25-30[																												0	0	0	1	3								2/0072
[30-35[	0	0	0	0	0	0	0	0	0	0	0	1	0	3	3	76	0	0	1	1	0	0	0	0	0		2	0	0	0	0	3	3	3	1		39	1	1.6	2/0073		4	3	9		9		2	2
[35-40[	0	0	0	0	0	0	0	0	0	1	1	1	0	1	1	90	0	0	1	1	0	0	0	0	0		2	0	0	0	0	2	3	3	1		40	1	1.62	2/0075		5	6	9		9		3	0
[25-30[	0	0	0	0	0	0	0	0	0	0	1	1	0	1	1	65	0		0			0		0	0		1	0	0	0	0	1	3		1		41	1	1.7	2/0077		7	5	9		9		3	2
[25-30[	0	0	0	0	0	0	0	0	0	0	0	1	0	0	0	62	0		0			0		0	0		1	0	0	0	0	3	3		1		40	1	1.77	2/0078		5	6	0		1	Premature birth	3	2
[35-40[	0	0	0	0	0	0	0	0	0	0	0	1	0	1	1	60	0		1			0		1	0		3	0	0	0	0	3	3		1		41	1	1.65	2/0079		6	7	1	fever	0		3	2
[40-45[	0	0	0	0	0	1	0	0	0	0	0	3	0	5	4	73	0		1			0		0	0		4	0	1	0	0	3	3		1		39	1	1.5	2/0080
[25-30[	0	0	0	0	0	0	0	0	0	0	1	1	0	1	0	41	0		0			0		1	0		4	0	0	0	0	1	3		1		39	1	1.62	2/0081		7	6	9		9		3	2
[15-20[	0	0	0	0	0	0	0	0	0	0	1	2	0	0	0	46	0		0			0		0	0		1	0	0	0	0	1	3		1		39	1	1.58	2/0082		7	5	1		1		3	2
[20-25[	0	0	0	0	0	0	0	0	0	0	0	2	0	1	0	59	0	0	0	0	0	0	0	0	0		1	0	0	0	0	3	2	3	1		39	1	1.55	2/0083		7	4	1	acute respiratory distress	9		3	2
[30-35[	0	0	0	0	0	0	0	0	0	0	0	1	0	2	1	87	0		0			0		0	1	placental anomaly	3	0	0	0	0	3	2		1		38	1	1.65	2/0084		9	0	0		0		3	2
[30-35[	0	0	0	0	0	0	0	0	0	0	0	1	0	4	2	66	0		0			0		1	0		3	0	0	0	0	3	3		0	3	41	1	1.68	2/0085		6	2	1	Pneumonitis	1	Prematurity	2	0
[20-25[	0	0	0	0	0	0	0	0	0	0	0	2	0	0	0	50	0		0			0		1	0		1	0	0	0	0	3	1		1		41	1	1.58	2/0086		6	8	9		9		3	0
[40-45[	0	0	0	0	0	0	0	0	0	0	0	1	0	4	4	75	0	0	0	0	0	0	0	0	0		4	0	0	0	0	1	2	3	1		38	1	1.62	2/0087		9	6	9		9		3	2
[25-30[	0	0	0	0	0	0	0	0	0	0	1	1	0	1	0	76	0	0	1	1	0	1	0	0	0		1	0	0	0	0	3	3	3	1		41	1	1.69	2/0088		7	5	1	asthenia	9		3	2
[35-40[	0	0	0	0	0	0	0	0	0	0	0	1	0	3	1	66	1		1			0		0	0		3	0	0	0	0	3	3		1		39	1	1.75	2/0089		5	6	1	Pneumonitis	9		3	2
[35-40[	0	0	0	0	0	0	0	0	0	0	0	1	0	2	1	57	0		1			0		0	1	oligoamnios	3	0	0	0	0	3	1		0		38	1	1.66	2/0091		4	6	9		9		2	0
[35-40[	0	0	0	0	0	1	0	0	0	0	0	1	0	1	1	85	0	0	0	0	0	0	0	0	0		3	0	0	0	0	3	2	3	0		39	1	1.82	2/0094		6	2	0		0		2	2
[30-35[	0	0	0	0	0	0	0	0	0	0	0	1	0	1	1	62	0		1			0		1	0		3	0	0	0	0	3	3		1	4	41	1	1.6	2/0095		7	5	9		9		2	2
[35-40[	0	0	0	0	0	0	0	0	0	0	0	1	0	2	1	65	0		1		0			0	0		1	0	1	0	0	1	3		1		40	1	1.65	2/0098
[35-40[	0	0	0	0	0	0	0	0	0	0	0	1	0	5	4	70	0	0	1	1	0	0	0	0	1	paraphlebite	4	0	0	0	0	3	2	3	1		39	1	1.64	2/0099		7	7	1	respiratory disorder	1	fever	2	2
[20-25[	0	0	0	0	0	0	0	0	0	0	0	2	0	2	0	47	0		0			0		0	0		4	0	0	0	0	3	3		1		40	1	1.65	2/0100		5	5	1		1	prematurity	2	2
[15-20[	0	0	0	0	0	0	0	0	0	0	1	2	0	1	0	43	0		1			0		0	0		1	0	0	0	0	2	2		1		40	1	1.54	2/0101			8	9		9		0	0
[30-35[	0	0	0	0	0	0	0	1	0	0	0	1	0	2	1	54	0		0			0		1	0		4	0	0	0	0	3	2	3	1		40	1	1.68	2/0102		6	5	1	fever and cough	9		3	2
[30-35[	0	0	0	0	0	0	0	0	0	0	0	1	0	0	0	52	0		0			0		1	0		1	0	0	0	0	3	1		0		41	1	1.7	2/0103		6	5	9		9		2	9
[25-30[	0	0	0	0	0	0	0	0	0	0	1	0	0	0	0	56	0		1			0		1	0		3	0	0	0	0	3	1		1		38	1	1.67	2/0104		9	3	9		9		2	2
[25-30[	0	0	0	0	0	0	0	0	0	0	0	0	0	0	0	58	0		0			0		0	0		4	0	0	0	0	3	2		1		39	1	1.68	2/0105		7	5	9		9		2	2
[25-30[	0	0	0	0	0	0	0	0	0	0	0	1	0	1	1	50	0		0			0		0	0		1	0	0	0	0	3	2		1		38	1	1.6	2/0107		8	5	9		9		2	9
[30-35[	0	0	0	0	0	0	0	0	0	0	0	1	0	3	1	80	0	0	0	0	0	0	0	0	1	placental anomaly	1	0	0	0	0	2	2	3	1		38	1	1.58	2/0108		5	3	1		1		3	2
[35-40[	0	0	0	0	0	0	0	0	0	0	1	1	0	1	0	48	0	0	0	0	0	0	0	0	0		4	0	0	0	0	3	3	3	1		39	1	1.65	2/0109		8	6	9		9		3	2
[30-35[	1	0	0	0	0	0	0	0	0	0	0	1	0	0	0	60	0		0			0		0	1	hepatic colic	1	0	0	0	0	3	3		1		41	1	1.62	2/0110		9	5	9		9		0	0
[25-30[	0	0	0	0	0	0	0	0	0	0	1	1	0	0	0	68	0		1			0		0	0		3	0	0	0	0	3	1		1		39	1	1.71	2/0111		9	5	1	pulmonary infection	9		3	2
[25-30[	0	0	0	0	0	0	0	0	0	0	0	1	0	2	2	90	0		0			0		0	0		1	0	0	0	0	1	2		1		41	1	1.65	2/0112		6	4	1	Hyperthermia	1	lost of pregnancy	2	2
[30-35[	0	0	0	0	0	0	1	0	0	0	0	1	0	4	2	52	0		0			0		0	0		1	0	0	0	0	3	3		1		41	1	1.6	2/0114		6	5	1	premature birth	1	Premature birth	3	2
[25-30[	0	0	0	0	0	0	0	0	0	0	0	1	0	0	0	57	0		0			0		0	0		4	0	0	0	0	3	3		1		38	1	1.7	2/0116		7	4	9		9		2	2
[20-25[	0	0	0	0	0	0	0	0	0	0	0	1	0	0	0	55	0		0			0		0	0		1	0	0	0	0	3	3		1		39	1	1.54	2/0117		2	1	1	lost of pregnancy	1	death	2	0
[20-25[	0	0	0	0	0	0	0	0	0	0	0	2	0	0	0	70	0		0			0		0	0		1	0	0	0	0	2	2		1		38	1	1.6	2/0119		8	8	9		9		3	2
[25-30[	0	0	0	0	0	0	0	0	0	0	0	1	0	0	0	56	0	0	0	0	0	0	0	0	0		1	0	0	0	0	3	3	3	1		39	1	1.66	2/0120		8	4	1	fever	9		3	2
[30-35[	0	0	0	0	0	0	0	1	0	0	0	1	0	0	0	70	0	0	0	0	0	0	0	0	0		4	0	0	0	0	3	1	3	1		37	1	1.73	2/0121		7	3	1	fever	1	Premature birth	3	2
[25-30[	0	0	0	0	0	0	0	0	0	0	0	1	0	1	1	57	0		0			0		0	0		1	0	0	0	0	3	3		1		39	1	1.69	2/0123		6	5	9		9		2	2
[20-25[	0	0	0	0	0	0	0	0	0	0	0	2	0	3	1	51	0	0	0	0	0	0	0	0	0		1	0	0	0	0	3	3	3	1		39	1	1.7	2/0124		5	4	1	death	1	death	3	0
[30-35[	0	0	0	0	0	0	0	1	0	1	0	1	0	1	1	115	0		0			1		1	0		3	0	0	0	0	3	2		1		38	1	1.75	2/0125		8	7	1	death	1	fetal distress	3	2
[30-35[	0	0	0	0	1	0	0	0	0	0	0	1	0	1	1	67	0	0	0	0	0	0	1	1	0		1	0	0	0	0	3	2	3	1		39	1	1.63	2/0126		9	0	9		1		2	2
[25-30[	0	0	0	0	0	0	0	0	0	0	0	1	0	2	1	63	0	0	0	0	0	0	0	0	0		1	0	0	0	0	3	2	3	1		40	1	1.6	2/0127		5	5	1		1		3	2
[40-45[	1	0	0	0	0	0	0	0	0	0	0	0	0	3	2	53	0		0			0		0	0		1	0	1	0	0	1	2		1		39	1	1.53	2/0128
[25-30[	0	0	0	0	0	0	0	0	0	0	0	1	0	2	2	85	0	0	0	0	0	0	0	0	0		1	0	0	0	0	3	2	3	1		38	1	1.73	2/0129		7	7	9		9		3	2
[35-40[	0	0	0	0	0	0	0	0	0	0	0	1	0	3	2	65	0	0	0	0	0	0	0	0	0		2	0	0	0	0	2	3	3	1		37	1	1.62	2/0131		9	4	9		9		2	1
[15-20[	0	0	0	0	0	0	0	0	0	0	0	2	0	0	0	50	0		0			0		0	0		1	1	0	0	0	2	3		1		35	1	1.6	2/0132
[30-35[	0	0	0	0	0	0	1	0	0	0	0	1	0	1	1	74	0	0	0	0	0	0	0	0	0		3	0	0	0	0	3	3	3	1		37	1	1.85	2/0133		5	5	1	respiratory disorder	9		2	2
[30-35[	0	0	0	0	0	0	0	0	0	0	1	1	0	1	0	74	0		1			0		0	0		1	0	0	0	0	3	2		1		42	1	1.65	2/0134		5	5	9		9		2	2
[25-30[	0	0	0	0	0	0	0	0	0	0	0	1	0	0	0	51	0	0	0	0	0	0	0	0	0		3	0	0	0	0	3	3	3	1		39	1	1.63	2/0135		7	6	1	lost of pregnancy	1	Premature birth	3	2
[20-25[	0	0	0	0	0	0	0	0	0	0	0	2	0	0	0	70	0		0			0		0	0		3	0	1	0	0	2	3		1		41	1	1.66	2/0136
[25-30[	0	0	0	0	0	0	0	0	0	0	0	0	0	2	1	55	1		0			0		1	0		0	0	0	0	0	3	0				29	1	1.57	2/0137		3	5					2	2
[15-20[	0	0	0	0	0	0	0	0	0	0	0	2	0	0	0	65	0		0			0		0	0		1	0	0	0	0	2	3		1		40	1	1.58	2/0138		4	6	9		9		0	0
[30-35[	0	0	0	0	0	0	0	0	0	0	0	1	0	2	2	55	0		0			0		0	0		1	0	0	0	0	3	3		1		41	1	1.68	2/0139		7	5	1	Pneumonitis	1	Premature birth	3	2
[30-35[	0	0	0	0	0	0	0	0	0	0	1	0	0	0	0	72	0	0	0	0	0	0	0	0	0		2	0	0	0	0	3	3		1		40	1	1.65	2/0140		7	7	1	fever	1	prematurity	1	2
[30-35[	0	0	0	0	0	0	0	0	0	0	0	1	0	1	0	53	1	1	0	0	0	0	0	0	0		3	0	0	0	0	3	3	3	1	2	37	1	1.67	2/0141		7	7	1		1		3	2
[25-30[	0	0	0	0	0	0	0	0	0	0	1	1	0	0	0	69	0		1			0		0	0		1	0	0	0	0	3	2		1		40	1	1.63	2/0143		7	5	1		1		3	2
[25-30[	0	0	0	0	0	0	0	0	1	0	1	0	0	0	0	119	0		1			0		0	0		1	0	0	0	0	3	3		1		39	1	1.57	2/0144		6	5	9		9		2	2
[25-30[	0	0	0	0	0	0	0	0	0	0	0	0	0	4	3	73	0		0			0		0	0		3	0	0	0	0	3	3		1		40	1	1.75	2/0145		9	6	9		0		2	2
[25-30[	0	1	0	0	0	0	0	0	0	0	0	0	0	0	0	63	0	0	0	0	0	0	0	0	0		1	0	0	0	0	3	2	3	1		38	1	1.59	2/0146		7	5	9		1		3	2
[25-30[	1	0	0	0	0	0	0	0	0	0	1	1	0	0	0	59	0		0			0		0	0		2	0	0	0	0	3	2		1		38	1	1.65	2/0147		7	5	1	respiratory disorder	1	Premature birth	3	2
[30-35[	0	0	1	0	0	0	0	0	0	0	1	1	0	3	2	57	0		0			0		0	0		1	0	0	0	0	2	2		1		39	1	1.68	2/0148		4	4	9		9		2	2
[15-20[																											3	0	0	0	1	2	2		1		38	1		2/0149
[25-30[	0	0	0	0	0	0	0	0	0	0	0	1	0	1	1	50	0		0			0		0	0		2	0	0	0	0	3	3		0		41	1	1.63	2/0150		7	5	1	fever	1	fetal distress	2	2
[30-35[	0	0	1	0	0	0	1	0	0	0	0	1	0	3	2	47	0	0	0	0	0	0	0	0	0		3	0	0	0	0	3	2	3	1		36	1	1.64	2/0151		5	5	9		9		3	2
[25-30[																											1	0	0	0	1	2	3		1		37	1		2/0152
[30-35[	0	0	0	0	0	0	0	0	0	0	0	1	0	5	3	65	0		0			0		0	0		1	0	0	0	0	2	3		1		39	1	1.69	2/0155		7		9		9		2	0
[25-30[	0	0	0	0	0	0	0	0	0	0	0	1	0	1	1	66	0		0			0		0	0		1	0	0	0	0	3	3		1		41	1	1.65	2/0156		7	9	9		1		2	9
[25-30[	0	0	0	0	0	0	0	0	0	0	0	3	0	1	1	70	0		0			0		1	0		3	0	0	0	0	3	2		0		41	1	1.67	2/0160		7	5	9		9		3	0
[30-35[	0	0	0	0	0	0	0	0	0	0	0	0	0	1	1	80	0		1			0		0	0		1	0	0	0	0	3	2		1		38	1	1.65	2/0161		9	3	9		9		3	1
[30-35[																											4	0	0	0	1	1	3				40			2/0162
[20-25[	0	0	0	0	0	0	0	0	0	0	0	2	0	2	1	54	0		0			0		0	0		4	0	0	0	0	3	3		1		39	1	1.67	2/0164		9	5	9		9		3	2
[30-35[	0	0	0	0	0	0	0	0	0	0	0	1	0	2	1	51	0		0			0		0	0		3	0	0	0	0	3	3		0		39	1	1.62	2/0166		8	5	9		0		0	0
[25-30[																											1	0	0	0	1	1	2					1		2/0167
[30-35[	0	0	0	0	0	0	0	0	0	0	1	0	0	2	0	104	0		0			0		0	0		1	0	0	0	0	3	3		1	4	39	1	1.65	2/0168		8	6	1	respiratory disorder	1	asthenia	2	2
[25-30[	0	0	0	0	0	0	0	0	0	0	0	1	0	0	0	60	0	0	0	0	0	0	0	0	0		3	0	0	0	0	3	2		1		40	1	1.65	2/0175		6	5	1		1		3	2
[25-30[	1	0	0	0	0	0	0	0	0	0	0	1	0	1	0	57	0		0			0		0	0		3	0	0	0	0	3	2		1		39	1	1.72	2/0178		7	5	1	death	1	death	3	2
[25-30[	0	0	0	0	0	0	0	0	0	0	1	1	0	1	0	53	0		1			0		0	0		1	0	0	0	0	3	3		1		40	1	1.64	2/0179		7	7	1	lost of pregnancy	1	Asthma	3	2
[25-30[	1	0	0	0	0	0	0	0	0	0	0	1	0	2	1	82	0		1			0		0	0		1	0	0	0	0	3	3		1		40	1	1.82	2/0180		9	5	1	Hyperthermia	1		3	2
[25-30[	0	0	0	0	0	0	0	0	0	0	0	0	0	0	0	89	0		0			0		0	0		1	0	0	0	0	3	3		1		39	1	1.76	2/0182		8	7	9		9		2	2
[25-30[	0	0	0	0	0	0	0	0	0	0	1	1	0	0	0	66	0	0	0	0	0	0	0	0	0		4	0	0	0	0	3	3	3	1		40	1	1.74	2/0183		5	4	1	fever	1		3	2
[25-30[	0	0	0	0	0	0	0	0	0	0	0	1	0	1	0	49	0		0			0		0	0		3	0	0	0	0	3	1		1		41	1	1.59	2/0184		6	4	1	respiratory disorder	9		2	0
[35-40[	1	0	0	0	0	0	0	0	0	0	1	1	1	4	3	43	0		0			1		0	0		3	0	0	0	0	3	1		1		34	1	1.6	2/0187		4	5	1		1	fetal malformation	2	0
[30-35[	0	0	0	0	0	0	0	0	0	0	0	1	0	2	1	52	0	0	0	0	0	0	0	0	0		3	0	0	0	0	3	2	3	1		38	1	1.58	2/0188		8	6	1		1		3	2
[40-45[	0	0	0	0	0	0	0	0	0	0	0	1	0	1	1	58	0	0	0	0	0	0	0	0	1	aseptic necrobiosis of fibroma	4	0	0	0	0	3	3	3	1	3	41	1	1.62	2/0190		6	6	1	premature birth	9		2	2
[35-40[	0	0	0	0	0	0	0	0	0	0	0	1	0	0	0	72	0		1			0		0	0		1	0	0	0	0	1	2		1		40	1	1.58	2/0252		4	2	1		1	Handicap	2	2
[25-30[	0	0	0	0	0	0	0	0	0	0	1	0	0	5	3	60	1		0			0		1			3	0	0	0	0	2	2		0		36	1	1.52	2/0253		4	6	9		1	illnesss	1	9
[25-30[	0	0	0	0	0	0	0	0	0	0	0	0	0	3	2	65	0		0			0		0	0		2	0	0	0	0	2	3		1		39	1	1.65	2/0255		5	5	9		9		2	9
[15-20[	0	1	0	0	0	0	0	0	0	0	1	3	0	0	0	57	0		0			0		0	0		4	0	0	0	0	2	3		1		42	1	1.63	2/0257		7	7	9		9		2	9
[30-35[	0	0	0	0	0	0	0	1	0	1	0	0	0	2	0	108	0	0	0	0	0	0	1	1	0		1	0	0	0	0	3	3		1		41	1	1.65	2/0261				1		9		2	2
[20-25[	0	0	0	0	0	0	0	0	0	0	0	1	0	1	0	67	1		0			0		0	0		1	0	0	0	0	2	2		1		37	1	1.68	2/0262		8	7	1		1		3	2
[30-35[	0	0	0	0	0	0	0	0	0	0	1	1	0	1	1	53	0		0			0		0	0		1	0	0	0	0	3	3		1		41	1	1.58	2/0263		7	3	9		9		2	2
[25-30[	0	0	0	0	0	0	0	0	0	0	1	0	1	5	3	58	1		1		0			1	0		3	0	0	0	0	2	3		1		30	1	1.63	2/0267		5	5	9		9		3	9
[30-35[	0	0	1	0	0	0	0	0	0	0	1	1	0	3	2	45	0		0			0		0	0		2	0	0	0	0	2	2		1		39	1	1.63	2/0268		6	6	9		9		2	0
[25-30[	0	0	0	1	0	0	0	0	0	0	1	1	0	1	0	63	0	0	0	0	0	0	0	0	0		3	0	0	0	0	3	2	2	1				1.67	2/0269		6	6	1		1		3	2
[25-30[	0	0	0	0	0	0	0	0	0	0	1	1	0	0	0	60	0	0	0	0	0	0	0	0	0		1	0	0	0	0	3	1	3	1		39	1	1.7	2/0271		3	3	9		9		2	2
[30-35[	0	0	0	0	0	0	0	0	0	0	1	1	0	1	0	68	0	0	0	0	0	0	0	0	0		1	0	0	0	0	3	3	3	1		41	1	1.78	2/0272		7	6	1	respiratory distress	9		3	2
[30-35[	0	0	0	0	0	0	0	0	0	0	0	1	0	1	1	52	1	1	0	0	0	0	0	0	0		1	0	0	0	0	3	3	3	1		39	1	1.62	2/0273		7	3	1	respiratory disorder	1		3	2
[20-25[	0	0	0	0	1	0	0	0	0	0	0	0	0	1	1	59	0		0			0		1	0		3	0	0	0	0	3	3		1		38	1	1.63	2/0274		9		1		1		2	2
[30-35[	0	0	0	0	0	0	0	0	0	0	0	0	0	0	0	73	0	0	1	1	0	0	0	0	0		1	0	0	0	0	3	2	3	1		39	1	1.78	2/0275		7	6	0		0		3	2
[25-30[	0	0	0	0	0	0	0	0	0	0	0	0	0	0	0	58	1		1			1		1	0		3	0	0	0	0	3	1		1		36	1	1.62	2/0278		7	5	9		9		2	2
[20-25[	0	0	0	0	0	0	0	0	0	1	0	1	0	1	1	100	0		0			0		0	0		4	0	0	0	0	2	2		1		39	1	1.65	2/0280		3	3	1		9		3	2
[30-35[	0	0	0	0	0	0	0	0	0	0	0	1	0	0	0	56	0		0			0		0	0		3	0	0	0	0	3	3		1		40	1	1.63	2/0283		6	5	1		1	development anomaly	2	0
[35-40[																											1	0	0	0	1	2	3		0		41	1		2/0285
[25-30[	0	0	0	0	0	0	0	0	0	0	0	1	0	0	0	95	0	0	0	0	0	0	0	0	0		1	0	0	0	0	2	2	2	1		39	1	1.75	2/0286		6	5	9		1		3	2
[25-30[	0	0	0	0	0	0	0	0	0	0	1	1	0	2	2	55	0	0	0	0	0	0	0	0	0		1	0	0	0	0	2	3	3	1		41	1	1.58	2/0287		4	9	9		1		3	2
[20-25[	0	0	0	0	0	0	0	0	0	0	0	2	0	0	0	47	0	0	0	0	0	0	0	0	0		1	0	0	0	0	3	3	3			39	1	1.56	2/0288		5	5	0		0		2	2
[30-35[	0	0	0	0	0	0	0	0	0	0	0	1	0	1	0	60	0		0			0		0	0		1	0	0	0	0	3	3		1		39	1	1.7	2/0289		8	5	9		9		2	0
[20-25[	0	0	0	0	0	0	0	0	0	0	0	1	0	1	0	43	0		0			0		0	0		1	0	0	0	0	3	1		1		38	1	1.54	2/0291		6	5	1	Infection	1	cardiorespiratory disorder	3	2
[30-35[	0	0	0	0	0	0	0	0	0	1	1	3	0	2	2	89	0		0			0		0	0		1	0	0	0	0	2	2		1		40	1	1.65	2/0292		5	5	9		9		2	2
[30-35[	0	0	0	0	0	0	0	0	0	0	0	1	0	1	1	66	0	0	0	0	0	0	0	0	0		1	0	0	0	0	3	2	3	1		37	1	1.7	2/0293		6	6	1	fever	9		2	2
[20-25[	0	0	0	0	0	0	0	0	0	0	0	2	0	0	0	61	0	0	0	0	0	0	0	0	0		1	0	0	0	0	3	1	3	1		41	1	1.6	2/0294		3	3	9		9		2	2
[30-35[	0	0	0	0	0	0	0	0	0	0	0	0	0	0	0	70	1	0	0	0	0	1	0	0	0		3	0	0	0	0	3	1	2	1		34	1	1.58	2/0296		8	5	1	Infection	9		3	2
[20-25[	0	0	0	0	0	0	0	0	0	0	1	2	0	0	0	55	0		1			0		0	0		4	0	0	0	0	3	3		1		40	1	1.65	2/0297		4	4	1		9		2	2
[20-25[																											1	0	0	0	1	1	1		1					2/0298
[30-35[	1	0	0	0	0	0	0	0	0	0	0	1	0	3	3	67	0	0	0	0	0	0	1	1	0		3	0	0	0	0	2	2	2	1		40	1	1.65	2/0299		7	7	9		9		3	2
[15-20[	0	0	0	0	0	0	0	0	0	0	1	1	1	1	1	44	0	0	0	0	0	0	0	0	0		3	0	0	0	0	2	1	3	1		37	1	1.56	2/0300		9	9	1		1		3	2
[20-25[	0	0	0	0	0	0	0	0	0	0	1	2	0	1	0	46	0		0			0		0	0		1	0	0	0	0	2	3		1		39	1	1.65	2/0308		3	5	9		1		0	0
[30-35[	0	0	0	0	0	0	0	0	0	0	0	1	0	0	0	61	0		0			0		1	0		1	0	0	0	0	3	3		1		41	1	1.8	3/0001		7	5	0		9		2	9
[20-25[																											1	0	0	0	1	3	3		0		37	1		3/0002		7	6	9		9		3	0
[25-30[	0	0	0	0	0	0	0	0	0	0	0	0	0	3	1	60	0	0	1	1	0	1	0	0	0		4	0	0	0	0	2	2	2	1		39	1	1.63	3/0004		9	9	9		9		3	1
[30-35[	0	0	0	0	0	0	0	0	0	0	0	3	0	1	1	53	0		0			0		0	0		1	0	1	0	0	2	3		0		39	1	1.51	3/0005
[20-25[	0	0	0	0	0	0	0	0	0	0	0	2	0	0	0	48	0		0			0		0	0		0	0	0	0	0	3	0		1	1	39	1	1.73	3/0006		4	5	1	premature birth and bleeding	1	prematurity	2	2
[40-45[	0	0	0	0	0	0	0	0	1	0	1	1	0	5	2	103	0		1			0		0	0		1	0	0	0	0	2	2		1		39	1	1.54	3/0007		9	5	9		9		3	2
[30-35[	0	0	0	0	0	0	0	0	0	0	0	0	0	2	2	112	0		1			1		0	0		1	0	0	0	0	2	3		1		40	1	1.7	3/0008		8	9	1		9		3	1
[35-40[	0	0	0	0	0	0	0	0	0	0	0	1	0	3	2	84	0		0			0		0	0		1	0	0	0	0	3	2		1		39	1	1.71	3/0009		8	5	9		9		3	2
[25-30[	0	0	0	0	0	0	0	0	0	0	0	0	0	0	0	55	0		0			0		0	0		4	0	0	0	0	3	3		1		40	1	1.68	3/0011		7	5	9		9		2	2
[35-40[	0	1	0	0	0	0	0	0	0	0	0	1	0	3	1	63	0		0			0		0	0		3	0	0	0	0	3	2		1		41	1	1.64	3/0012		8	7	1	respiratory distress and death	1	Hypoxia, IUGR	3	2
[20-25[	0	0	0	0	0	0	0	0	0	0	0	2	0	1	1	69	0		0			0		0	0		3	0	0	0	0	2	3		0		40	1	1.61	3/0013		8	6	1		1		3	2
[35-40[	0	0	0	0	0	0	0	0	0	0	0	1	0	0	0	92	1		1			1		0	0		3	0	0	0	0	3	2		0		39	1	1.71	3/0016		8	6	1	asthenia	1	maternal fever consequences	0	9
[25-30[	0	0	0	0	0	0	0	0	0	0	0	1	0	0	0	58	0		0			0		0	0		3	0	0	0	0	3	3		0		40	1	1.73	3/0018		6	6	9		9		0	9
[30-35[	0	1	0	0	0	0	0	0	0	0	0	1	0	0	0	45	0	0	0	0	0	0	0	0	0		3	0	0	0	0	3	2	3	1	1	40	1	1.52	3/0019		6	5	1		9		2	2
[30-35[	0	0	0	0	0	0	0	0	0	0	0	1	0	2	2	74	0		0			0		1	0		4	0	0	0	0	2	3		0		40	1	1.63	3/0020		6	4	9		9		2	9
[25-30[	0	1	0	0	0	0	0	0	0	0	1	1	0	0	0	60	0		0			0		0	0		1	0	0	0	0	3	3		1		40	1	1.64	3/0021		7	5	1		9		3	2
[20-25[	0	0	0	0	0	0	0	0	0	0	1	1	0	0	0	58	0	0	0	0	0	0	0	0	1	oligoamnios	3	0	0	0	0	2	3	3	1		38	1	1.7	3/0022		6	6	1		1	still birth	3	1
[20-25[	0	0	0	0	0	0	0	0	0	1	0	2	0	0	0	78	0	0	0	0	0	0	1	1	0		1	0	0	0	0	3	3	3	1		41	1	1.6	3/0024		7	3	1		1		3	2
[25-30[	0	0	0	0	0	0	0	0	0	0	0	1	0	2	2	68	0	0	0	0	0	0	0	0	0		1	0	0	0	0	3	3	3	1		40	1	1.7	3/0025		7	7	1	fever, low blood pressure	9		3	2
[35-40[	0	0	0	0	0	0	0	0	0	0	0	3	0	4	2	64	0		0			0		1	0		4	0	0	0	0	3	3		1		40	1	1.6	3/0026		7	5	1		1		0	2
[30-35[	0	0	0	0	0	0	0	0	0	0	0	1	0	3	1	46	0		0			0		0	0		4	0	0	0	0	3	2		1		40	1	1.6	3/0028		7	6	0		1		2	2
[40-45[	0	0	0	0	0	0	0	0	0	0	0	1	1	3	3	55	1		1			0		0	1	Hydramnios	4	0	0	0	0	2	2		1		39	1	1.65	3/0030		3	4	0		9		3	2
[30-35[	0	0	0	0	0	0	0	0	0	0	0	0	0	3	2	72	0	0	0	0	0	0	0	0	0		1	0	0	0	0	1	2	3	1		41	1	1.64	3/0031				9		9		3	2
[25-30[	0	0	0	0	0	0	0	0	0	0	0	3	0	1	1	58	0		0			0		0	0		0	0	0	0	0	3	0		0		39	1		3/0032		7	7	9		9		1	0
[30-35[	0	0	0	0	0	0	0	1	0	0	0	1	0	3	2	59	0		0			0		0	0		3	0	0	0	0	3	3		1		39	1	1.6	3/0033		7	5	9		9		2	2
[25-30[	0	0	0	0	0	0	0	0	0	0	0	1	0	0	0	64	0		0			0		0	0		1	0	0	0	0	3	2		1		39	1	1.64	3/0035		4	4	9		9		2	2
[25-30[	0	0	0	0	0	0	0	0	0	0	0	1	0	0	0	68	0	0	0	0	0	0	0	0	0		1	0	0	0	0	3	3	3	1	5	41	1	1.69	3/0036		7	5	1	prematurity	1	Handicap	3	2
[30-35[	0	0	0	0	0	0	0	0	0	0	0	1	0	1	0	49	0		0			0		0	0		1	0	0	0	0	3	3		0		42	1	1.59	3/0037		9	9	1		1		3	2
[30-35[	0	0	0	0	0	0	0	0	0	0	0	1	0	0	0	110	0	0	1	1	1	1	1	1	0		1	0	0	0	0	3	3	3	1		38	1	1.7	3/0039		6		1	baby can be in danger because of mother respiratory disorder	1	baby's infection	3	1
[30-35[	0	0	0	0	0	0	0	0	0	0	1	1	0	3	1	53	0		1			0		0	0		4	0	0	0	0	3	3		1		39	1	1.67	3/0040		7	5	9		9		2	2
[30-35[	0	0	0	0	0	0	0	0	0	0	0	1	0	0	0	105	1		0			1		0	0		3	0	0	0	0	3	3		1		40	1	1.78	3/0041		5	5	1	asthenia	1	growth anomaly	2	0
[25-30[	0	0	0	0	0	0	0	0	0	0	0	1	0	2	2	70	0		1			0		1	0		1	0	1	0	0	1	2		0		41	1	1.72	3/0043
[30-35[	0	0	0	0	0	0	0	0	0	0	0	1	0	1	1	60	0		0			0		0	0		3	0	0	0	0	3	3		0		41	1	1.66	3/0044				0		0		0	9
[25-30[	0	0	0	0	0	0	0	0	0	0	0	3	0	0	0	62	0		0			0		0	0		3	0	0	0	0	3	2		1		35	1	1.59	3/0045		7	5	9		1		2	2
[20-25[	0	0	1	0	0	0	0	0	0	0	0	2	0	0	0	81	0		0			0		1	0		3	0	0	0	0	3	2		1		40	1	1.85	3/0046		9	5	9		9		2	2
[25-30[	0	0	0	0	0	0	0	0	0	0	1	1	0	0	0	62	0	0	0	0	0	0	1	1	0		3	0	0	0	0	2	3	3	1		38	1	1.69	3/0047		4	4	1	danger for baby	9		3	2
[20-25[	0	0	0	0	0	0	0	0	0	0	0	2	0	0	0	91	1		1			0		0	0		0	0	0	0	0	2			1		40	1	1.74	3/0048		5	5	1	death	1	death	3	2
[25-30[	0	0	0	0	0	0	0	0	0	0	1	1	0	2	1	83	0		0			0		0	0		3	0	0	0	0	3	3		0		41	1	1.75	3/0049		7	3	1		9		3	9
[20-25[																											1	0	0	0	1	2	3		1					3/0051
[20-25[	0	0	0	0	0	0	0	0	0	0	0	2	0	0	0	48	1		1			0		0	0		0	0	0	0	0	3	0		0		39	1	1.58	3/0052		7	5	9		9		3	2
[25-30[	0	0	0	0	0	0	0	0	0	0	0	1	0	1	1	59	1		0			0		0	1	cholestasis	3	0	0	0	0	2	2		0		31	1	1.65	3/0055		4	4	9		9		2	0
[30-35[	0	0	0	0	0	0	0	0	0	0	0	1	0	0	0	54	0		0			0		0	0		1	0	0	0	0	3	3		1		39	1	1.64	3/0056		7	5	1	fever	1		3	2
[35-40[	0	0	0	0	0	0	0	0	0	0	1	1	0	0	0	63	1		0			0		1	1	IUGR	3	0	0	0	0	3	2		0		34	1	1.63	3/0057		7	3	0		1		3	2
[20-25[	0	1	0	0	0	0	0	0	1	1	0	2	0	2	2	100	0		0			0		0	0		3	0	0	0	0	3	3		1		39	1	1.52	3/0058		5	7	9		1	fetal distress	3	2
[30-35[	0	0	0	0	0	0	0	0	0	0	0	1	0	2	0	92	0	0	0	0	0	0	1	1	0		1	0	0	0	0	3	3	3	1		40	1	1.77	3/0059		7	7	1	Infection	1	respiratory disorder	3	2
[20-25[	0	0	0	0	0	0	0	0	0	0	0	2	0	0	0	70	0		0			0		0	0		3	0	1	0	0	2	2		1		38	1	1.69	3/0062
[25-30[	0	0	0	0	0	0	0	0	0	0	0	1	0	1	0	51	0		0			0		0	0		1	0	0	0	0	3	3		1		40	1	1.58	3/0063		9	5	1	premature birth	1		2	2
[25-30[	1	0	0	0	0	0	0	0	0	1	0	1	0	0	0	82	0		0			0		0	0		1	0	0	0	0	3	2		1		39	1	1.61	3/0064		9	3	9		9		2	2
[30-35[	0	0	0	0	0	0	0	0	0	0	0	0	0	2	2	73	0		0			0		0	0		1	0	0	0	0	2	3		1		40	1	1.65	3/0065		8	5	9		9		2	2
[15-20[	0	0	0	0	0	0	0	0	0	0	1	2	0	1	0	53	0		0			0		0	0		1	0	1	0	0	3	3		1		40	1	1.69	3/0066
[25-30[	1	0	0	0	0	0	0	0	0	0	1	1	0	4	2	62	1		0			0		0	0		1	0	0	0	0	2	3		1		41	1	1.65	3/0067		6	6	1	premature birth	1	IUGR	2	2
[30-35[	0	0	0	0	0	0	0	0	0	0	1	1	0	2	1	65	0	0	1	1	0	0	0	0	0		1	0	0	0	0	3	3	3	1		38	1	1.59	3/0068		6	4	1		1		3	2
[25-30[	0	0	0	0	0	0	0	0	0	0	1	1	0	0	0	62	0		0			0		1	0		1	0	0	0	0	3	2		1		40	1	1.65	3/0070		8	6	9		9		3	2
[15-20[	0	0	0	0	0	0	0	0	0	0	0	1	0	1	0	64	0	0	0	0	0	0	0	0	0		3	0	0	0	0	3	3	2	1	3	39	1	1.64	3/0071		7		9		9		2	1
[30-35[																											4	0	0	0	1	2	3		1					3/0072
[30-35[	0	0	0	0	0	0	0	0	0	0	0	1	0	2	0	57	0	0	0	0	0	0	0	0	0		4	0	0	0	0	3	3	3	1		40	1	1.65	3/0073		7	4	0		0		2	2
[35-40[																											1	0	0	0	1	3	3		1					3/0074
[25-30[	0	0	0	0	0	0	0	0	0	0	0	1	0	0	0	59	0		0			0		1	0		4	0	0	0	0	3	3		1		39	1	1.58	3/0075		8	5	1	respiratory disorder	9		2	2
[25-30[	0	0	0	0	0	0	0	0	0	0	0	1	0	2	1	89	0	0	0	0	0	0	1	1	0		1	0	0	0	0	3	3	3	1		37	1	1.54	3/0076		9	5	1		9		3	2
[35-40[	0	0	0	0	0	0	0	0	0	0	1	1	0	0	0	59	0		0			0		1	0		4	0	0	0	0	3	3		1		40	1	1.67	3/0077		7	6	1		1		2	2
[25-30[	0	0	0	0	0	0	0	0	0	0	0	1	0	1	1	59	0		0			0		1	0		1	0	0	0	0	3	3		1		41	1	1.73	3/0078		6	5	9		9		2	0
[30-35[	1	0	0	0	0	0	0	0	0	0	0	1	1	2	2	60	0	0	0	0	0	0	0	0	0		4	0	0	0	0	3	2	3	1	3	39	1	1.62	3/0082		7	7	1	baby disorder	1	development anomaly	2	2
[40-45[	1	0	0	0	0	0	0	0	0	0	0	1	0	4	3	75	0		1			0		1	1	pruritus	1	0	0	0	0	3	3		1		41	1	1.63	3/0084		7	5	9		9		2	2
[20-25[	0	0	0	0	0	0	0	0	0	0	0	2	0	0	0	54	0	0	0	0	0	0	1	1	0		1	0	0	0	0	3	2	3	1		40	1	1.74	3/0085		5	8	9		1	fever	1	1
[40-45[	1	0	0	0	0	0	0	0	0	1	0	1	0	4	4	80	0		1			0		0	0		3	0	0	0	0	3	2		1		39	1	1.48	3/0086		5	5	9		9		1	9
[15-20[	0	0	0	0	0	0	0	0	0	0	1	2	0	0	0	55	0		0			0		1	0		1	1	0	0	0	2	2		1		39	1	1.54	3/0087
[30-35[	0	0	0	0	0	0	0	0	0	0	0	1	0	1	1	60	0	0	0	0	0	0	0	0	0		1	0	0	0	0	3	2	3	1		39	1	1.65	3/0088		8	6	1	severe pneumonia	1	Premature birth	3	2
[25-30[																											1	0	1	0	1		3		1					3/0089
[20-25[	0	0	0	0	0	0	0	0	0	0	0	1	0	0	0	73	1		1			0		0	1	PPROM	0	0	1	0	0	2	0		0		30	1	1.68	3/0092
[30-35[	0	0	0	0	0	0	0	0	0	0	0	1	0	3	2	74	0		0			0		0	0		3	0	0	0	0	3	3		1		40	1	1.74	3/0095		6	6	1	fever	1	fever	2	2
[30-35[	0	1	0	0	0	0	0	0	0	0	0	1	0	0	0	55	0		0			0		0	0		4	0	0	0	0	3	3		1		40	1	1.51	3/0096		9	4	1	pulmonary disorder	1		2	2
[20-25[	0	0	0	0	0	0	0	0	0	0	0	2	0	0	0	67	0	0	0	0	0	0	1	1	0		4	0	0	0	0	3	3	3	1		39	1	1.65	3/0097		8	4	1	danger for the mother	1	Danger fot the baby	3	2
[25-30[	0	0	0	0	0	0	0	0	0	0	0	1	0	0	0	63	0	0	0	0	0	0	0	0	0		4	0	0	0	0	3	3	3	1		41	1	1.64	3/0098		6	7	0		9		2	9
[40-45[	0	0	0	0	0	0	0	0	0	0	1	1	0	0	0	64	0		0			0		0	1	oligoamnios	0	0	1	0	0	1	0		0				1.71	3/0100
[15-20[	0	0	0	0	0	0	0	0	0	0	0	2	0	0	0	52	0		0			0		0	0		1	1	0	0	0	2	2		1		38	1	1.85	3/0101
[30-35[	1	0	0	0	0	0	0	0	0	0	0	1	0	2	1	71	0	0	0	0	0	0	0	1	0		3	0	0	0	0	3	3	3	1		41	1	1.76	3/0102		7	7	1		1		3	2
[30-35[	0	0	0	0	0	0	0	0	0	0	0	1	0	2	1	52	0		0			0		0	0		3	0	0	0	0	3	3		0		39	1	1.7	3/0103		9	5	1		1		2	2
[20-25[	1	0	0	0	0	0	0	0	0	0	0	2	0	3	1	52	0		0			0		1	0		0	0	0	0	0	2	3		1		38	1	1.64	3/0104		5	5	9		9		3	2
[35-40[	0	0	0	0	0	0	0	0	0	1	1	1	0	1	1	102	0	0	0	0	0	0	0	0	0		1	0	0	0	0	3	2	3	1		41	1	1.7	3/0105		8	5	9		9		3	2
[35-40[	0	0	0	0	0	0	0	0	0	0	0	3	0	1	1	56	0		0			0		0	0		3	0	0	0	0	3	2		0		41	1	1.67	3/0106		7	7	1		1		3	2
[30-35[	0	0	0	0	0	0	0	0	0	0	0	1	0	3	2	58	0	0	0	0	0	0	0	0	0		1	0	0	0	0	3	3	3	1		39	1	1.75	3/0107		9	5	1	respiratory disorder and death	1	neonatal infection	3	2
[30-35[	0	0	0	0	0	0	1	0	0	0	1	1	0	3	1	50	0	0	0	0	0	0	0	0	0		3	0	0	0	0	3	2	3	1		36	1	1.6	3/0109		5	5	9		9		3	2
[20-25[	0	0	0	0	0	0	0	0	0	0	0	1	0	1	0	72	0		0			0		1	0		4	0	0	0	0	3	2		1		39	1	1.67	3/0110		7	5	9		9		2	2
[20-25[	0	0	0	0	0	0	0	0	0	1	1	2	0	0	0	93	0	0	1	1	0	0	1	1	0		1	0	0	0	0	2	3	3	1		39	1	1.74	3/0112		8	6	9		1		3	2
[25-30[	1	0	0	0	0	0	0	0	0	0	0	1	0	2	1	53	0	0	0	0	0	0	0	0	0		3	0	0	0	0	3	2	2	1		39	1	1.62	3/0113		9	4	1	premature birth and respiratory disorder		prematurity	3	2
[25-30[	0	0	0	0	0	0	1	0	0	0	0	1	0	0	0	50	1		0			0		0	0		3	0	0	0	0	3	2		1		33	1	1.65	3/0114		7	8	1		1		3	2
[25-30[	0	0	0	0	0	1	0	0	0	0	1	1	0	0	0	65	0	0	0	0	0	0	1	1	0		3	0	0	0	0	3	3	3	1	3	38	1	1.68	3/0116		7	3	1		1		3	2
[35-40[	0	0	0	0	0	0	0	0	0	0	0	1	0	1	0	56	0		0			0		0	0		3	0	0	0	0	3	2		0		40	1	1.64	3/0117		5	7	1		1		3	2
[30-35[	0	0	0	0	0	0	0	0	0	1	1	1	0	0	0	72	0		0			0		0	0		4	0	0	0	0	3	2		1		39	1	1.56	3/0119		4	7	1		1		2	2
[30-35[	0	0	0	0	0	0	0	0	0	0	0	3	0	4	3	65	0		0			0		0	0		3	0	0	0	0	3	3		0		40	1	1.72	3/0120		7	4	1	premature birthe	0		1	0
[25-30[	0	0	0	1	0	0	0	0	0	0	0	1	0	2	0	60	0	0	0	0	0	0	1	1	0		3	0	0	0	0	3	2	3	1		41	1	1.71	3/0121		7	6	1		1		3	2
[30-35[	0	0	1	0	0	0	1	0	0	0	1	0	0	3	1	45	0		0			0		0	0		3	0	0	0	0	3	2		0		39	1	1.65	3/0122		7	8	9		9		3	0
[30-35[	0	0	0	0	0	0	0	0	0	0	0	3	0	1	1	50	0		1			0		0	0		1	0	1	0	0	1	2		1		38	1	1.62	3/0123
[30-35[	0	0	0	0	0	0	0	0	0	0	1	0	0	3	2	51	0	0	0	0	0	0	0	0	0		1	0	0	0	0	2	1	3	1		40	1	1.67	3/0124		5	5	9		9		3	2
[20-25[	0	0	0	0	0	0	0	0	0	0	1	1	0	2	1	98	0		0			0		0	0		4	0	0	0	0	2	2		1		41	1	1.73	3/0126		9	9	9		9		2	2
[35-40[	0	0	0	0	0	0	1	0	0	0	0	1	0	3	3	65	0	0	0	0	0	0	0	0	0		3	0	0	0	0	2	3	3	1		38	1	1.65	3/0127		7	6	1	Hospitalization and fever	1	Premature birth	3	2
[25-30[	0	0	0	0	0	0	0	0	0	0	0	0	0	0	0	67	0		0			0		1	0		1	0	1	0	0	1	2		1		39	1	1.51	3/0128
[25-30[	0	0	0	0	0	0	0	0	0	0	0	3	0	2	1	56	0		1			0		0	0		3	0	0	0	0	2	3		0		39	1	1.69	3/0129		4	2	9		9		3	9
[25-30[	0	0	0	0	0	0	0	0	0	0	0	1	0	1	1	63	0		0			0		0	0		3	0	0	0	0	3	2		1		41	1	1.72	3/0130		9	3	1		1		3	2
[30-35[	0	0	0	0	0	0	0	0	0	0	0	1	0	3	2	92	0	0	0	0	0	0	1	1	0		3	0	0	0	0	3	3	3	1		40	1	1.82	3/0131		7	8	1	premature birth	1		3	1
[20-25[	0	0	0	0	0	0	0	0	0	0	0	2	0	2	0	5	0		0			0		1	0		3	0	0	0	0	3	3		0		39	1	1.69	3/0132		8	8	9		1	Asthma	2	2
[15-20[	0	0	0	0	0	0	0	0	0	0	1	2	0	1	1	45	0		0			0		0	0		1	0	0	0	0	1	3		1		40	1	1.62	3/0133		5	3	9		9		3	2
[20-25[	0	0	0	0	0	0	0	0	0	0	0	2	0	0	0	82	0	0	0	0	0	0	0	0	0		1	0	0	0	0	3	3	3	1		40	1	1.7	3/0134		4	1	1		1	Handicap	3	1
[30-35[	0	0	0	0	0	0	0	0	0	0	0	0	0	2	2	64	0	0	0	0	0	0	0	0	0		1	0	0	0	0	3	3	3	1		39	1	1.65	3/0135		6	5	9		9		2	2
[35-40[																											3	0	0	0	1	3	3		1		39	1		3/0136
[20-25[	0	0	0	0	0	0	0	0	0	0	1	2	0	3	1	74	0		1			0		0	0		1	0	0	0	0	3	3		1		40	1	1.59	3/0138		9	6	9		9		2	2
[20-25[	0	0	0	0	0	0	0	0	0	0	1	1	0	0	0	55	1		0			0		0	0		1	0	0	0	0	3	2		1		37	1	1.59	3/0142		5	7	9		9		2	2
[30-35[	0	0	0	0	0	0	0	0	0	0	0	1	0	2	1	55	0	0	0	0	0	0	0	0	0		2	0	0	0	0	3	2	3	1		39	1	1.7	3/0143		7	3	1		1		3	2
[25-30[	0	0	0	0	0	0	0	0	0	0	0	1	0	1	0	91	0	0	0	0	0	0	0	0	0		4	0	0	0	0	3	2	3	1		39	1	1.7	3/0144		8	6	1	premature birth, respiratory disorder	0		3	2
[20-25[	0	0	0	0	0	0	0	0	0	0	0	2	0	1	1	44	0	0	0	0	0	0	0	0	0		1	0	0	0	0	1	2	3	1		41	1	1.63	3/0145		4	3	1		1		0	9
[30-35[	0	0	0	0	0	0	0	0	0	0	0	1	0	2	1	55	0		0			0		0	0		3	0	0	0	0	3	2		0		42	1	1.71	3/0146		7	6	1		1		2	2
[35-40[	0	0	0	0	0	0	0	0	0	0	1	1	0	2	2	57	0		0			0		0	0		1	0	0	0	0	3	3		1		39	1	1.62	3/0147		4	4	9		9		2	2
[15-20[	0	0	0	0	0	0	0	0	0	0	1	2	0	0	0	97	0		0			0		0	0		1	1	0	0	0	1	2		1		41	1	1.75	3/0148
[25-30[	0	0	0	0	0	0	0	0	0	0	0	0	0	1	1	61	0	0	0	0	0	0	0	0	0		1	0	0	0	0	3	2	3	1		40	1	1.62	3/0149		8	6	1	fever	1	mother's fever consequences	3	2
[30-35[	0	0	0	0	0	0	0	0	0	0	0	0	0	0	0	58	0	0	0	0	0	0	0	0	0		4	0	0	0	0	3	2	3	1		39	1	1.73	3/0150		7	6	1	mother asthenia	1	Malformation	3	2
[40-45[	1	0	0	0	0	0	0	0	0	0	1	1	0	1	0	73	0	0	0	0	0	0	0	0	0		4	0	0	0	0	3	3	3	1		39	1	1.63	3/0151		8	7	1	Pneumonia	1		3	2
[25-30[	0	0	0	0	0	0	0	0	0	0	0	0	0	1	1	51	0		0			0		0	0		4	0	0	0	0	3	2		1				1.64	3/0152		5	5	1	lost of pregnancy	1	Malformation	2	2
[25-30[	0	0	0	0	0	0	0	0	0	0	0	1	0	3	3	79	0		0			0		0	0		1	0	1	0	0	1	3		1		41	1	1.6	3/0153
[25-30[	0	1	0	0	0	0	0	0	0	0	0	1	0	0	0	65	0	0	0	0	0	0	0	0	0		4	0	0	0	0	3	2	3	1		37	1	1.73	3/0154		8	7	1	pulmonary disorder	1		2	2
[15-20[	0	0	0	0	0	0	0	0	0	0	1	2	0	1	1	60	0		0			0		0	0		1	0	1	0	0	1	2		1		39	1	1.6	3/0155
[15-20[	0	0	0	0	0	0	0	0	0	0	0	2	0	1	0	50	0		0			0		0	0		1	0	1	0	0	2	3		1		36	1	1.63	3/0157
[25-30[	0	0	0	0	0	0	0	0	0	0	1	1	0	2	0	70	0		1			0		0	0		1	0	0	0	0	3	2		1		38	1	1.63	3/0160		6	6	9		0		3	9
[30-35[	0	0	0	0	0	0	0	0	0	0	0	1	0	1	1	74	0		0			0		0	0		3	0	0	0	0	2	2		1		40	1	1.62	3/0161		6	6	9		9		2	2
[30-35[	0	0	0	0	0	0	0	0	0	0	0	1	0	1	1	49	0		0			0		0	0		3	0	0	0	0	3	3		0		40	1	1.62	3/0162		6	3	9		1		2	0
[35-40[	0	0	0	0	0	0	0	0	0	0	0	1	1	4	2	56	0	0	0	0	0	0	0	0	0		1	0	0	0	0	3	3	3	1		40	1	1.68	3/0163		4	6	1	?	1	?	2	2
[30-35[	0	1	0	0	0	0	0	0	0	1	1	1	0	0	0	98	0	0	0	0	0	0	0	0	0		3	0	0	0	0	3	2	3	1		39	1	1.8	3/0165		6	5	1		1		3	2
[25-30[	0	0	0	0	0	0	0	0	0	0	0	1	0	0	0	70	0	0	0	0	0	0	0	0	0		3	0	0	0	0	3	2	3	1		29	1	1.66	3/0166		9		1		1		3	2
[35-40[	0	1	0	0	0	0	0	0	0	0	1	1	0	1	0	69	0		0			0		0	0		2	0	0	0	0	3	2		1		38	1	1.68	3/0167		8	6	1		1		2	2
[30-35[	0	0	0	0	0	0	0	0	0	0	0	1	1	1	1	70	0		1			0		1	0		3	0	0	0	0	3	2		1		41	1	1.6	2/0158		6	5	1	risk for pregnant women	9		3	2
[20-25[	0	0	0	0	0	0	0	0	0	0	0	1	0	0	0	66	0		0			0		0	0		3	0	0	0	0	3	3		0		41	1		2/0202		5	5	9		1		0	0
[30-35[	0	0	0	0	0	0	0	0	0	0	0	3	0	2	0	81	0		0			0		0	0		3	0	0	0	0	3	2		0		39	1	1.65	2/0200		6	6	9		9		2	2
[15-20[	0	0	0	0	0	0	0	0	0	0	0	2	0	1	0	52	0		0			0		0	0		4	0	0	0	0	3	3		1		38	1	1.72	2/0201		7	7	1	premature birth	9		2	2
[30-35[	0	0	0	0	0	0	0	1	0	0	0	3	0	2	2	50	0		0			0		0	0		4	0	1	0	0	2	3		1		38	1	1.55	2/0199
[30-35[	0	0	0	0	0	0	0	0	0	0	0	1	0	0	0	66	0		0			0		0	0		1	0	0	0	0	3	3	3	1		39	1	1.75	2/0198		7	7	9		1		3	2
[30-35[	1	0	0	0	0	0	0	0	0	0	0	1	0	3	3	65	1	1	0			0		0	1	placental anomaly	3	0	0	0	0	3	3	3	1		36	1	1.64	2/0196		3	4	1	still birth	1	still birth	2	2
[40-45[	0	0	0	0	0	0	0	0	0	0	0	0	0	2	1	60	1	1	0			0	1	1	0		4	0	0	0	0	3	2	3	1		38	1	1.61	2/0157		4	7	0		1		2	2
[25-30[	0	0	0	0	0	0	0	0	0	0	0	2	0	0	0	49	0		0			0		0	0		3	0	0	0	0	3	3	3	1		37	1	1.65	2/0192		6	5	9		9		1	0
[25-30[	0	0	0	0	0	0	0	0	0	0	0	1	0	1	1	80	0		0			0		0	0		1	0	0	0	0	3	3		1		41	1	1.61	2/0193		9	5	1		1		3	2
[30-35[	0	0	0	0	0	0	0	0	0	0	0	0	0	2	1	64	0		1	1		0		0	0		1	0	0	0	0	3	3		1		41	1	1.67	2/0215		6	3	1		9		3	2
[25-30[	0	0	0	0	0	0	0	0	0	0	0	1	0	5	2	101	0		0			0		1	0		1	0	0	0	0	3	3		1		40	1	1.72	2/0214		6	4	1	decrease of the immune system	1	fetal distress	2	2
[30-35[	0	0	0	0	0	0	0	0	0	0	0	1	0	1	1	62	0		0			0		0	0		4	0	0	0	0	3	3		1		38	1	1.68	2/0213		8	5	1	death	1		0	2
[35-40[	0	0	0	0	0	0	0	0	0	0	0	1	0	2	1	69	0		1			0		0	0		4	0	0	0	0	3	3		1		41	1	1.59	2/0203		7	5	1	Bronchitis	9		2	0
[25-30[	0	0	0	0	0	0	0	0	0	0	0	1	0	0	0	47	0		0			0		0	0		1	0	0	0	0	3	3	3	1		38	1	1.6	2/0216		7	5	1	Pneumonitis	1	Premature birth	3	2
[30-35[	0	0	0	0	0	0	0	0	0	0	0	1	0	2	2	72	1		0			0		1	0		4	0	0	0	0	3	3		1		38	1	1.6	2/0206		7	5	9		9		2	0
[35-40[	0	0	0	0	0	0	0	0	0	0	0	1	0	0	0	87	0		0			0		0	0		1	0	0	0	0	3	3		1		40	1	1.86	2/0205		4	6	1	respiratory disorder	0		0	2
[30-35[	0	0	0	0	0	0	0	0	0	0	0	0	0	3	2	70	0		0			0		0	0		2	0	0	0	0	2	2		0		40	1	1.6	2/0208		7	6	9		9		2	0
[35-40[	0	0	0	0	0	0	0	0	0	0	0	1	0	7	7	65	0		1	1		0		0	0		3	0	0	0	0	2	3	3	1		41	1	1.63	2/0207		9	9	1		1		2	1
[25-30[	0	0	0	0	0	0	0	0	0	0	0	1	0	0	0	72	0		0			0	1	1	0		3	0	0	0	0	3	3	3	1		41	1	1.72	2/0212		8	4	1		9		2	2
[25-30[	0	0	0	0	0	0	0	1	0	0	0	3	0	1	1	58	0		0			0		0	0		4	0	1	0	0	1	3		1		40	1	1.63	2/0209
[25-30[	0	0	0	0	0	0	0	0	0	0	0	1	0	2	1	54	0		0			0		0	0		3	0	0	0	0	3	2		1		40	1	1.56	2/0219		7	6	1		9		3	2
[35-40[	0	0	0	0	0	0	0	0	0	0	0	0	0	2	1	63	0		0			0		0	0		3	0	0	0	0	3	3	3	1		39	1	1.69	2/0218		5	5	1	death	1	death	3	2
[15-20[	0	0	0	0	0	0	0	0	0	0	1	2	0	0	0	62	0		0			0		0	0		1	1	0	0	0	2	3		1		40	1	1.59	2/0221
[35-40[	0	0	0	0	0	0	0	0	0	0	0	1	0	2	2	74	0		1	1	1	1		0	0		1	0	0	0	0	3	3	3	1		38	1	1.75	2/0220		7	7	1	respiratory disorder	9		3	2
[30-35[	0	0	0	0	0	0	0	0	0	0	0	1	0	2	2	52	0		0			0		0	0		3	0	0	0	0	3	2	3	1		37	1	1.67	2/0311		5	4	1	premature birth	1	prematurity consequences	3	2
[35-40[	0	0	0	0	0	0	0	0	0	0	0	1	0	1	1	65	0		1			0		0	0		0	0	0	0	0	3			0		40	1	1.8	2/0254		9	7	1	respiratory disorder	1	Prematurity	2	0
[25-30[	0	0	0	0	0	0	0	0	0	0	0	1	0	0	0	45	0		0			0		0	0		1	0	0	0	0	3	3		1		39	1	1.57	2/0310		7	7	9		9		3	2
[20-25[	0	0	0	0	0	0	0	1	0	0	0	2	0	1	1	58	0		1			0		1	0		4	0	0	0	0	2	3		1		38	1	1.64	2/0276		9		9		9		2	9
[40-45[	0	0	0	0	0	0	0	0	0	0	0	1	0	7	6	63	0		0			0		0	0		1	0	0	0	0	1	3		1		40	1	1.6	2/0258		7	5	1	premature birth	9		2	0
[30-35[	0	0	0	0	0	0	0	0	0	0	0	0	0	2	1	77	0		0			0		0	0		1	0	1	0	0	1	3		1		38	1	1.7	2/0270
[30-35[	0	0	0	0	0	0	0	0	0	0	0	1	0	2	2	66	0		0			0		0	0		1	0	0	0	0	3	2		1		39	1	1.64	2/0302		7	7	1	respiratory distress	1	respiratory disorder	3	2
[30-35[	0	0	0	0	0	0	0	0	0	0	1	1	0	1	1	61	0		0			0		0	0		1	0	0	0	0	3	2		1		39	1	1.74	2/0247		5	5	9		9		2	2
[25-30[	0	0	0	0	0	0	0	0	0	0	0	0	0	0	0	65	0		0			0		0	0		4	0	0	0	0	3	3		1		40	1	1.66	2/0246		7	4	9		1		2	2
[15-20[	1	0	0	0	0	0	0	0	0	0	0	2	0	1	0	62	1		0			0		1	0		3	1	0	0	0	1	3		1		40	1	1.7	2/0245
[25-30[	0	0	0	0	0	0	1	0	0	0	0	3	0	1	0	55	0		0			0		0	0		3	0	0	0	0	3	1	3	1		36	1	1.69	2/0250		7	5	1	fever	9		2	2
[30-35[	0	0	0	0	0	0	0	0	0	0	0	1	0	2	1	64	0		0			0		0	0		1	0	0	0	0	3	3		1		39	1	1.7	2/0279		8	4	9		9		2	2
[30-35[	0	0	0	0	0	0	0	0	0	0	0	1	0	1	1	70	0		0			0		1	0		1	0	0	0	0	3	3		1		40	1	1.57	2/0307		7	6	1		9		3	2
[30-35[	0	0	0	0	0	0	0	0	0	0	1	1	0	1	0	77	0		0			0		0	0		1	0	0	0	0	3	3		1		40	1	1.65	2/0306		9	5	1		1		2	2
[15-20[	0	0	0	0	0	0	0	0	0	0	0	2	0	0	0	60	0		0			0		0	0		1	1	0	0	0	1	3		1		41	1	1.66	2/0243
[35-40[	0	0	0	0	0	0	0	0	0	0	1	1	0	1	1	60	0		0			0		0	0		3	0	0	0	0	3	3		1		39	1	1.71	2/0242		5	5	0		0		2	0
[25-30[	0	1	0	0	0	0	0	0	0	0	0	2	0	1	0	52	0		0			1		0	0		3	0	0	0	0	3	2		1		40	1	1.64	2/0240		8	8	9		9		2	2
[25-30[	1	0	0	0	0	0	0	0	0	0	1	1	0	2	0	70	0		1			0		0	0		4	0	0	0	0	3	2		1		39	1	1.6	2/0239		5	4	1		1		2	2
[35-40[	0	0	0	0	0	0	0	0	0	0	0	1	0	1	1	62	0		0			0	1	1	0		1	0	0	0	0	3	3	3	1		41	1	1.5	2/0235		8	6	1	Bronchitis	1	IUGR	3	2
[25-30[	0	0	0	0	0	0	0	0	0	0	1	1	1	3	3	71	0		0			1		0	0		1	0	0	0	0	2	3		1		40	1	1.68	2/0233		6	7	9		9		3	2
[25-30[	0	0	0	0	0	0	0	0	0	0	0	1	0	1	1	58	1		0			0		0	0		1	0	0	0	0	3	3		1		38	1	1.63	2/0230		9	6	1	death	1	death	3	2
[30-35[	0	0	0	0	0	0	0	0	0	0	0	1	0	0	0	73	0		0			0		0	0		1	0	0	0	0	3	3		1		39	1	1.73	2/0231		7	6	9		9		3	2
[20-25[	0	0	0	0	0	0	0	0	0	0	0	2	0	3	2	79	0		0			0		0	0		3	0	0	0	0	2	2		1	4	41	1	1.65	2/0229		9	7	9		9		3	2
[30-35[	0	0	0	0	0	0	0	0	0	0	0	1	0	0	0	70	0		0			0		0	0		3	0	0	0	0	3	2		0		40	1	1.66	2/0228		9	7	1	fever	1		0	0
[25-30[	0	0	0	0	0	0	0	0	0	0	0	3	0	3	2	74	0		0			0		0	0		3	0	0	0	0	3	2		0		38	1	1.72	2/0226		7	5	1	premature birth	1	death	2	9
[25-30[	0	0	0	0	0	0	0	0	0	0	0	1	0	1	0	75	0		0			0		0	0		1	0	0	0	0	3	3	3	1		41	1	1.72	2/0238		6	4	9		1		3	2
[25-30[	0	0	0	0	0	0	0	0	0	0	0	1	1	3	2	72	1		0			0		0	0		1	0	0	0	0	2	2		1		36	1	1.6	2/0232		3	5	9		1	Prematurity	2	2
[15-20[	0	0	0	0	0	0	0	0	0	0	1	2	0	0	0	50	0		0			0	1	1	0		4	0	0	0	0	2	2	3	1		37	1	1.69	2/0154		8	5	1	fever	1		3	2
[30-35[	0	0	0	0	0	0	0	0	0	0	0	3	0	2	0	80	0		0			1		0	0		3	0	0	0	0	3	2		0		40	1	1.75	2/0237		9	5	0		0		1	2
[30-35[	0	0	0	0	0	0	0	0	0	0	0	1	0	0	0	100	0		0			0		0	0		3	0	0	0	0	3	2		0		41	1	1.76	2/0185		4	2	1	premature birth	1	Premature birth	3	9
[35-40[	0	0	0	0	0	0	0	0	0	0	1	1	0	1	1	85	0		0			0		0	0		1	0	0	0	0	3	2		1		40	1	1.73	2/0350		7	5	1		9		2	2
[20-25[	0	0	0	0	0	0	0	0	0	0	0	1	0	2	1	45	0		0			0		0	0		3	0	0	0	0	3	3		1		39	1	1.68	2/0339		9	7	1		1		2	2
[30-35[	0	0	0	0	0	0	0	0	0	0	1	1	0	2	1	63	0		0			0		0	0		1	0	0	0	0	3	3	3	1		40	1	1.69	2/0328		5	8	1		1		3	2
[30-35[	0	0	0	0	0	0	0	0	0	0	0	1	0	2	1	63	0		0			0		0	0		1	0	0	0	0	3	3		1		41	1	1.58	2/0316		6	7	1		1	Prematurity birth	2	2
[35-40[	0	0	0	0	0	0	0	0	0	0	0	3	0	7	6	73	0		1			0		0	0		1	0	0	0	0	3	2		1		38	1	1.66	2/0318		9	6	1		0		3	2
[35-40[	0	0	0	0	0	0	0	0	0	0	0	1	0	3	2	61	0		0			0	1	1	0		1	0	0	0	0	3	2	3	1		38	1	1.65	2/0326		6	6	1	premature birth	1		2	2
[25-30[	0	0	0	0	0	0	0	0	0	0	0	1	0	2	2	63	0		0			0		0	0		2	0	0	0	0	2	3		1	4	39	1	1.7	2/0342		8	1	1		9		2	2
[35-40[	0	0	0	0	0	0	0	0	0	0	1	0	0	1	1	66	0		1			0		0	0		4	0	0	0	0	3	3	3	1		39	1	1.58	2/0358		6	6	9		9		3	2
[20-25[	0	0	0	0	0	0	0	0	0	0	0	0	0	0	0	60	0		0			0		0	0		1	0	0	0	0	2	3		1		41	1	1.57	2/0353		7	6	9		9		2	2
[30-35[	0	0	0	0	0	0	0	0	0	0	0	1	0	1	1	55	0		0			0		0	0		3	0	0	0	0	3	2		1	4	37	1	1.7	2/0348		7	5	1	respiratory disorder	1	prematurity	3	2
[25-30[	0	0	0	0	0	0	0	0	0	0	0	1	0	0	0	49	0		0			0		0	0		1	0	0	0	0	3	3		1		41	1	1.6	2/0343		8	5	9		9		2	2
[35-40[	0	0	0	0	0	0	0	0	0	0	1	0	0	3	1	55	0		1			0		0	0		1	0	0	0	0	2	2		1		37	1	1.64	2/0357				9		9		2	2
[35-40[	1	0	0	0	0	0	0	0	0	0	0	0	0	3	1	82	0		0			0	1	1	0		3	0	0	0	0	3	3	3	1		42	1	1.58	2/0362		7	0	1		1		3	2
[20-25[	0	0	0	0	0	0	0	0	0	0	1	1	0	5	2	52	0		0			0		0	0		3	0	0	0	0	2	2		1		40	1	1.65	2/0355		9	9	9		9		2	2
[30-35[	0	0	0	0	0	0	0	0	0	0	0	1	0	3	1	59	0		0			0	1	1	0		1	0	0	0	0	3	3	3	1		40	1	1.74	2/0360		5	4	1	adverse outcomes	1		2	2
[25-30[	0	0	0	0	0	0	0	0	0	0	0	1	0	2	2	62	0		0			0		0	0		3	0	1	0	0	1	3		1		40	1	1.61	2/0327
[15-20[	0	0	0	0	0	0	0	0	0	0	0	2	0	1	0	67	0		0			0		0	0		1	0	0	0	0	1	3		1		39	1	1.77	2/0320		6	5	1		1		2	2
[30-35[	0	0	1	0	0	0	0	0	0	0	1	1	0	1	1	62	0		0			0		0	0		1	0	0	0	0	3	2		1		39	1	1.6	2/0319		6	5	1		1		2	2
[25-30[	0	0	0	0	0	0	0	0	0	0	0	1	0	1	1	57	0		1	1		0		0	0		1	0	0	0	0	3	3	3	1		39	1	1.59	2/0330		9	5	1	asthenia	1	death	2	2
[30-35[	1	0	0	0	0	0	0	0	0	1	1	0	0	3	3	95	0		0			0		0	0		4	0	0	0	0	3	3		1		37	1	1.69	2/0332		7	6	1	respiratory disorder	1	respiratory disorder	3	0
[20-25[	1	0	0	0	0	0	0	0	0	0	0	0	0	0	0	58	0		0			0		0	0		1	0	0	0	0	3	3	3	1		38	1	1.52	2/0337		9	6	1	fever	1		2	2
[25-30[	1	0	0	0	0	0	0	0	0	0	1	1	0	1	1	55	0		0			0		0	0		1	0	0	0	0	2	2		1		40	1	1.65	2/0333		5	5	1		9		2	2
[35-40[	0	0	0	0	0	0	0	0	0	0	0	1	0	2	2	67	0		0			0		0	0		1	0	0	0	0	3	3		1		41	1	1.68	2/0340		8	7	1	fever	1	Prematurity	2	2
[20-25[	0	0	0	0	0	0	0	0	0	0	1	1	0	0	0	70	0		0			0		0	0		4	0	0	0	0	2	3	3	1		38	1	1.61	2/0372		9	5	1	death	1	death	3	2
[20-25[	0	0	0	0	0	0	0	0	0	0	1	2	0	1	1	60	0		1			0		0	0		3	0	0	0	0	2	2		1		42	1	1.57	2/0370		7	3	9		1	respiratory weakness	2	0
[15-20[	0	0	0	0	0	0	0	0	0	0	0	2	0	0	0	50	0		0			0		1	0		1	1	0	0	0	1	3		1		39	1	1.62	2/0352
[30-35[	0	0	0	0	0	0	0	0	0	0	0	1	0	0	0	95	0		0		1	1		0	0		2	0	0	0	0	2	2	3	1		41	1	1.78	2/0336		7	5	9		9		2	2
[25-30[	1	0	0	0	0	0	0	0	0	0	0	0	0	6	2	50	0		0			0		0	0		1	0	0	0	0	1	3		1		39	1	1.55	2/0371		6	6	9		9		2	9
[20-25[	0	0	0	0	0	0	0	0	0	0	0	1	0	2	0	67	0		0			0		0	0		0	0	0	0	0	2	3		1		39		1.61	2/0331		7	7	9		9		2	0
[40-45[																											0	0	0	0	1	3					25			2/0325
[35-40[	0	0	0	0	0	0	0	0	0	0	0	1	0	3	3	49	1		0			0		1	0		2	0	0	0	0	3	3		1		39	1	1.65	2/0195		8	6	1		1		3	2
[35-40[	0	0	0	0	0	0	0	0	0	0	0	3	1	4	2	65	0		0			0		0	0		1	0	1	0	0	3	3		1		39	1	1.6	2/0322		6	6	9		9		2	2
[30-35[	0	0	0	0	0	0	0	0	0	0	0	3	0	1	1	54	0		0			0		0	0		3	0	0	0	0	3	3		0		39	1	1.63	2/0248		6	5	9		0		2	2
[30-35[	0	0	0	0	0	0	0	0	0	0	0	1	0	1	1	58	0		0			0		0	0		3	0	0	0	0	3	2		0		39	1	1.68	2/0106		7	4	9		0		2	2
[30-35[	0	0	0	0	0	0	0	0	0	0	0	1	0	1	0	41	1		0			0	0	1	1	PPROM	3	0	0	0	0	3	2		0		31	1	1.51	2/0153		7	6	9		9		0	0
[20-25[	0	0	0	0	0	0	0	0	0	0	0	2	0	2	2	60	0		1	1		0		0	0		1	0	0	0	0	2	2	3	1		38	1	1.53	2/0321		9	8	1		9		2	2
[30-35[	0	0	0	0	0	0	0	0	0	0	1	1	0	1	1	62	0		0			0		0	0		1	0	0	0	0	2	2		1		39	1	1.72	2/0313		7	5	9		9		2	2
[20-25[	0	0	0	0	0	0	0	0	0	0	0	1	0	1	1	102	0		1			0		0	0		1	0	0	0	0	3	3		1		38	1	1.72	2/0315		9	6	1	death	9		3	0
[25-30[	0	0	0	0	0	0	0	0	0	0	0	1	0	0	0	60	0		0			0		0	0		3	0	0	0	0	3	3		1		40	1	1.65	2/0314		5	5	1	lost of pregnancy	1	fever	3	2
[25-30[	0	0	0	0	0	0	0	0	0	0	0	1	0	0	0	63	0		0			0		0	0		1	0	0	0	0	3	2	3	1		39	1	1.55	2/0309		7	6	1	death	1	death	3	2
[20-25[	0	0	0	0	0	0	0	0	0	0	1	1	0	0	0	67	0		0			0		0	0		1	0	0	0	0	3	3		1		40	1	1.78	2/0323		6	6	9		9		2	2
[30-35[	0	0	0	0	0	0	0	0	0	0	0	3	0	2	1	58	0		0			0		0	0		3	0	0	0	0	3	2		0		41	1	1.6	2/0341		6	6	0		0		2	9
[30-35[	0	0	0	0	0	0	0	0	0	0	0	1	0	0	0	57	0		0			0		0	0		3	0	0	0	0	3	2		0		39	1	1.52	2/0351		6	5	9		9		1	0
[30-35[	0	0	0	0	0	0	0	0	0	0	0	0	0	1	1	47	0		0			0		0	0		3	0	0	0	0	3	3		1		38	1	1.57	2/0284		6	6	1		1		3	2
[25-30[	0	0	1	0	0	0	0	0	0	0	0	1	0	1	0	62	1		0			0		0	0		3	0	0	0	0	3	3		1		36	1	1.57	2/0303		6	6	1		1	Infections	2	2
[30-35[	0	0	0	0	0	0	0	0	0	0	0	1	0	2	2	60	0		0			0		0	0		3	0	0	0	0	3	2		0		39	1	1.71	3/0170		5	6	0		9		2	2
[30-35[	0	0	0	0	0	0	1	0	0	0	0	1	0	2	1	51	0		0			0		0	0		3	0	0	0	0	3	2	3	1		34	1	1.7	3/0140		7	4	1	resuscitation, pneumonitis and death	1		3	2
[35-40[	0	0	0	0	0	0	0	0	0	0	0	1	0	5	3	92	0		1	1		0		0	0		3	0	0	0	0	3	2	3	1		40	1	1.65	3/0141		7	3	1		1		3	2
[35-40[	0	0	0	0	0	1	0	0	0	0	0	3	0	4	4	72	0		0			0		0	0		3	0	0	0	0	2	3	3	1		38	1	1.69	3/0168		5	5	1		1		2	9
[20-25[	0	0	0	0	0	0	0	0	0	0	0	2	0	1	1	70	0		0			0		0	0		1	0	0	0	0	2	2		1		39	1	1.24	3/0336		6	8	1	fever, contraction	1	fever	0	2
[25-30[	0	0	0	0	0	0	0	0	0	0	0	0	0	1	0	64	0		0			0		0	0		1	0	0	0	0	2	2		1		41	1	1.72	3/0331		4	4	9		9		2	0
[30-35[	0	0	0	0	0	0	0	0	0	0	0	1	0	3	2	69	0		0			0		0	0		1	0	0	0	0	2	3	3	1		39	1	1.68	3/0305		4	6	1	fever	1		3	2
[20-25[	0	0	1	0	0	0	0	0	0	0	1	1	0	1	0	43	0		0			0		0	0		1	0	0	0	0	3	2		1		41	1	1.52	3/0302		7	5	9		9		3	0
[35-40[	1	1	0	0	0	0	0	0	0	0	0	1	0	2	0	60	0		0			0		0	0		1	0	0	0	0	3	2	3	1		41	1	1.64	3/0310		9	5	1	lost of pregnancy	1	fetal malformation	2	2
[30-35[	0	0	0	0	0	0	0	0	0	0	0	1	0	2	1	63	0		0			0		0	0		3	0	0	0	0	3	2	3	1		38	1	1.7	3/0306		8	6	1	respiratory distress	1		3	2
[25-30[	0	0	0	0	0	0	0	0	0	0	0	1	0	0	0	90	0		0			0		0	0		1	0	0	0	0	3	2		1		41	1	1.6	3/0300		7	5	9		9		2	2
[20-25[	0	0	0	0	0	0	0	0	0	0	0	2	0	0	0	65	0		0			0		0	0		1	0	0	0	0	1	3		1		39	1	1.63	3/0318		3	0	1	fetal malformation	1	fetal malformation	2	2
[20-25[	0	0	0	0	0	0	0	0	0	0	0	1	0	0	0	110	0		1			0		0	0		1	0	0	0	0	3	2		1		41	1	1.8	3/0319		7	6	9		9		2	2
[35-40[	1	0	0	0	0	0	0	0	0	0	0	1	0	2	2	64	0		0			0		0	0		1	0	0	0	0	3	3	3	1		41	1	1.63	3/0308		9	5	1	pulmonary disorder	9		3	2
[35-40[	0	0	0	0	0	0	0	0	0	0	1	0	0	9	7	75	0		1			0		0	0		4	0	0	0	0	2	3		1		38	1	1.64	3/0326		7	8	1		1		3	2
[30-35[	0	0	0	0	0	0	0	0	0	0	0	1	0	1	1	72	0		0			0		0	0		1	0	0	0	0	3	2		1		39	1	1.69	3/0311		7	5	1		1	Allergy	3	2
[35-40[	0	0	0	0	1	0	0	0	0	1	0	0	0	3	3	88	0		1			0		0	0		1	0	0	0	0	3	2		1		40	1	1.68	3/0312				0		0		1	0
[25-30[	0	0	0	0	0	0	0	0	0	0	0	1	0	4	3	58	0		1			0		0	0		3	0	0	0	0	3	2		1		39	1	1.59	3/0304		5	7	1		0		2	2
[15-20[	0	0	0	0	0	0	0	0	0	0	1	2	0	1	1	55	0		0			0		0	0		1	0	1	0	0	1	2		1		37	1	1.59	3/0314
[25-30[	0	0	0	0	0	0	0	0	0	0	1	1	0	0	0	61	0		0			0		0	0		1	0	0	0	0	3	2	3	1		40	1	1.61	3/0316		7	7	9		9		2	2
[30-35[	0	0	0	0	0	1	0	0	1	1	0	1	0	2	1	150	0		0			0		0	0		3	0	0	0	0	3	1		1		39	1	1.75	3/0301		7	7	9		9		2	2
[25-30[	0	0	0	0	0	0	0	0	0	0	0	0	0	1	1	51	0		0			0		0	0		1	0	0	0	0	3	2		1		39	1	1.65	3/0321		5	5	9		9		1	2
[20-25[	0	0	0	0	0	0	0	0	0	0	0	1	0	2	1	66	0		1			0		0	0		1	0	0	0	0	3	2		1		37	1		3/0297		5	7	1		1		3	2
[30-35[	0	0	0	0	0	0	1	0	0	0	0	1	0	3	3	72	0		0			0		0	0		3	0	0	0	0	3	2	2	1		38	1	1.65	3/0299		9	6	1		1		3	2
[25-30[	0	0	0	0	0	0	0	0	0	0	1	0	0	1	1	65	1	1	0			0		0	0		3	0	0	0	0	2	2	3	1		36	1	1.57	3/0295		5	7	1		1		3	2
[30-35[	0	0	0	0	0	0	0	0	0	0	0	1	0	1	1	78	0		0			0		0	0		1	0	0	0	0	3	3		1		41	1	1.73	3/0296		5	5	1		1		3	2
[20-25[	0	0	0	0	0	0	0	0	0	0	0	2	0	1	0	50	1		0			0		0	1	hyperemisis gravidarum	3	0	0	0	0	2	3		1		38	1	1.65	3/0309		8	7	9		1		3	2
[35-40[	0	0	0	0	0	0	0	0	0	0	0	3	0	3	2	58	0		1			0		0	0		1	0	1	0	0	2	3		1				1.67	3/0344
[30-35[	0	0	0	0	0	0	0	0	0	0	0	0	0	0	0	65	0		0			0		0	0		3	0	0	0	0	3	2		0		40	1	1.67	3/0327		6	6	1	acute respiratory distress	9		2	0
[30-35[	0	0	0	0	0	0	0	0	0	1	0	1	0	2	1	76	1		1			0		0	0		4	0	0	0	0	3	2		1		33	1	1.53	3/0317		7	5	0		1		2	2
[30-35[	0	0	0	0	0	0	0	0	0	0	0	3	0	1	1	99	0		1			0		0	0		3	0	0	0	0	3	2		0		39	1	1.68	3/0329		9	3	1		9		2	9
[35-40[	0	0	0	0	0	0	0	0	0	0	0	0	0	5	4	79	0		0			0		0	0		1	0	0	0	0	3	2		1		41	1	1.5	3/0341		9	3	1	fever	9		3	2
[35-40[	0	0	0	0	0	0	0	0	0	0	0	1	0	2	2	77	0		0			0		0	0		3	0	0	0	0	3	3	3	1		39	1	1.7	3/0330		9	6	9		1	fever prematurity	3	2
[25-30[	0	0	0	0	0	0	0	0	1	0	0	0	0	1	0	99	1	1	0			0		0	0		3	0	0	0	0	3	2	3	1		36	1	1.55	3/0315		6	6	9		1	respiratory disorder	3	2
[20-25[	0	0	1	0	0	0	0	0	0	1	1	2	0	1	1	93	0		1	0		0		0	0		1	0	0	0	0	2	3		1		41	1	1.63	3/0324		6	8	9		9		2	2
[30-35[	1	1	0	0	0	0	0	0	0	0	0	0	0	0	0	73	0		0			0		0	0		3	0	0	0	0	3	3	3	1		40	1	1.6	3/0323		7	5	1	cardiac and respiratory disorder	1	cadiac complication	3	2
[20-25[	0	0	0	0	0	0	0	0	0	0	0	0	0	1	1	100	1		0			1		0	0		3	0	0	0	0	3	2		1		36	1	1.69	3/0322		6	5	1		1		3	2
[20-25[	0	0	0	0	0	1	0	0	0	0	0	2	0	0	0	75	0		0			0		0	0		3	0	0	0	0	2	1	3	1		38	1	1.76	3/0042		5	6	1		9		3	2
[20-25[	0	0	0	0	0	0	0	0	0	0	0	1	0	0	0	90	1		0			0		1	1	PPROM	0	0	0	0	0	3	2		1		36		1.73	3/0164		8	5	9		9		3	2
[25-30[	0	0	0	0	0	0	0	0	0	0	0	1	0	0	0	72	0		0			0		0	0		1	0	0	0	0	3	3		1		41	1	1.75	3/0156		7	3	1		1	Infections	2	2
[30-35[	0	0	0	0	0	0	0	0	0	0	0	0	0	1	1	62	0		0			0		0	0		1	0	0	0	0	3	3		1		41	1	1.77	3/0079		8	6	9		9		2	2
[30-35[	0	0	0	0	0	0	0	0	0	1	0	1	0	0	0	98	0		1			0		0	1	Cholestasis	1	0	0	0	0	3	3		1		38	1	1.65	3/0115		8	5	9		9		2	2
[30-35[	1	0	0	0	0	0	0	0	1	1	0	3	0	2	1	120	0		0			0		0	0		4	0	0	0	0	3	3		0		41	1	1.65	3/0137		6	6	9		0		2	2
[20-25[	0	0	0	0	0	0	0	0	0	0	0	2	0	2	1	52	0		0			0		0	0		1	0	0	0	0	2	2		1		40	1	1.56	3/0069				1		1		3	2
[25-30[	0	0	0	0	0	0	0	0	0	0	0	0	0	1	0	64	0		0			0		0	0		4	0	0	0	0	3	3		1		41	1	1.62	3/0061		8	9	1	cardiac and respiratory disorder	1		3	2
[30-35[	0	0	0	0	0	0	0	0	0	0	0	1	0	0	0	58	1	1	0			0		0	0		3	0	0	0	0	3	2	3	1		36	1	1.63	3/0017		6	6	1	respiratory distress	1		3	2
[35-40[	0	0	0	0	0	0	0	0	0	1	0	1	0	2	0	81	1		1			1		1	0		3	0	0	0	0	3	2		1		34	1	1.63	3/0034		9	8	1	lost of pregnancy	1	prematurity	3	2
[20-25[																											4	0	0	0	1	2	2		1		40	1		3/0027
[25-30[	0	0	0	0	0	0	0	0	0	0	1	0	0	3	3	86	0		1			0		0	0		1	0	0	0	0	2	2		1		38	1	1.76	3/0177		9	5	1		1		2	2
[30-35[	0	0	0	0	0	0	0	0	0	0	0	1	0	2	2	59	0		0			0		0	0		3	0	0	0	0	3	3		1		39	1	1.67	3/0180		7	5	1		9		2	2
[30-35[	0	0	0	0	0	0	0	0	0	0	0	0	0	0	0	48	0		0			0		0	0		1	0	0	0	0	3	2		1		41	1	1.6	3/0179		9	2	0		9		2	2
[25-30[	0	0	0	0	0	0	0	0	0	0	0	0	0	2	2	67	0		0			0		0	0		1	0	0	0	0	2	3		1		40	1	1.59	3/0178		5	5	9		9		2	2
[25-30[	0	0	0	0	0	0	0	0	0	0	0	1	0	0	0	57	0		0			0		0	0		1	0	0	0	0	3	3	3	1		41	1	1.67	3/0176		8	5	1	death	1	death	3	2
[25-30[	0	0	0	0	0	0	0	0	0	0	0	1	0	1	0	55	0		0			0		0	0		1	0	0	0	0	3	3	3	1		39	1	1.7	3/0175		5	5	1		1		2	2
[25-30[	0	0	0	0	0	0	0	0	0	0	0	0	0	1	0	56	0		0			0		0	0		3	0	0	0	0	3	3		1		41	1	1.56	3/0174		4	4	1		9		2	0
[30-35[	0	0	0	0	0	0	0	0	0	0	0	1	0	3	2	54	1		0			0		0	0		3	0	0	0	0	3	3		1		39	1	1.57	3/0171		5	5	1	fever and death	9		2	2
[15-20[	0	0	0	0	0	0	0	0	0	0	1	2	0	0	0	44	0		0			0		0	0		1	0	0	0	0	2	3		1		40	1	1.55	3/0188		5	5	9		9		2	9
[15-20[	0	0	0	0	0	0	0	0	0	0	0	2	0	1	0	62	0		0			0		0	0		0	0	0	0	0	2			0		34		1.7	3/0186		9	7	1		1	Infection	3	9
[30-35[	0	0	0	0	0	1	0	0	0	1	0	3	0	4	4	90	0		0			0	1	1	0		3	0	0	0	0	3	2	3	1		38	1	1.69	3/0185		6	6	9		9		3	9
[20-25[	0	0	0	0	0	0	0	0	0	0	0	2	0	1	1	65	0		0			0		0	0		1	0	0	0	0	2	3	3	1		40	1	1.65	3/0183		5	5	9		9		3	2
[30-35[	0	0	0	0	0	0	0	0	0	0	0	1	0	2	1	53	0		0			0		0	0		1	0	0	0	0	3	3	3	1		41	1	1.64	3/0182		5	5	9		1	Infection	3	2
[30-35[	0	0	0	0	0	0	0	0	0	0	0	1	0	2	2	65	0		0			0		0	0		1	0	0	0	0	3	2		1		41	1	1.55	3/0181		9	7	1	respiratory disorder	0		2	2
[30-35[	0	0	0	0	0	0	0	0	0	0	0	0	0	1	1	72	0		0			0		0	0		1	0	0	0	0	3	2		1		40	1	1.82	3/0201		7	5	1		1		3	2
[35-40[	0	0	0	0	0	0	0	0	0	0	0	1	1	4	4	76	0		0			0		0	0		3	0	0	0	0	2	1		1	4	39	1	1.65	3/0195		8	7	1	Transmission	1	Transmission	2	9
[25-30[	0	0	0	0	0	0	0	0	0	0	0	0	0	1	1	50	0		0			0		1	0		1	0	0	0	0	3	2		1		39	1	1.6	3/0193		6	5	1	death	1	Malformations	2	2
[30-35[	0	0	0	0	0	0	0	0	0	0	0	1	0	2	2	73	0		0			0		1	0		1	0	0	0	0	3	2		1		39	1	1.62	3/0192		5	5	0		0		2	2
[30-35[	0	0	0	0	0	0	1	0	0	0	0	1	0	1	1	51	0		0			0		0	0		1	0	0	0	0	3	3		1		39	1	1.65	3/0191		2	3	9		9		2	0
[35-40[	0	0	0	0	0	0	0	0	0	0	0	0	0	1	1	54	1		0			0		0	0		1	0	0	0	0	3	2		1	4	40	1	1.58	3/0190		8	7	1	repiratory disorder	9		2	2
[20-25[	0	0	0	0	0	0	0	0	0	0	0	2	0	0	0	64	0		0			0		0	0		3	0	0	0	0	3	2		1		40	1	1.69	3/0211		5	4	9		1	development anomaly	2	2
[35-40[	1	0	0	0	0	0	0	0	0	0	1	1	0	1	1	64	0		0			0		0	0		1	0	0	0	0	3	3	3	1		40	1	1.68	3/0210		6	6	1		1	Transmission to the foetus	3	2
[30-35[	0	0	0	0	0	0	0	0	0	0	0	1	0	1	1	57	0		0			0		0	0		1	0	0	0	0	3	2	3	1		38	1	1.71	3/0208		7	6	9		9		2	2
[25-30[	0	0	0	0	0	0	0	0	0	0	0	0	0	1	1	57	0		0			0		0	0		1	0	1	0	0	1	3		1		39	1	1.58	3/0207
[25-30[	0	0	0	0	0	0	0	0	0	0	1	1	0	0	0	59	0		0			0		0	0		1	0	0	0	0	3	3	3	1		39	1	1.75	3/0206		9	4	1	respiratory failure	1	prematurity	3	2
[30-35[	0	0	0	0	0	0	0	0	0	0	0	1	0	2	1	58	0		0			0		0	0		4	0	0	0	0	3	3	3	1		40	1	1.68	3/0204		7	5	1	mother's death	1	prematurity	3	2
[35-40[	0	0	0	0	0	0	0	0	0	0	0	1	0	2	0	48	0		0			0		0	0		1	0	0	0	0	3	2		1		41	1	1.52	3/0203		9	6	0		0		2	2
[30-35[	0	0	0	0	0	0	0	0	0	0	0	2	0	1	1	82	0		1	1		0		0	0		3	0	0	0	0	1	2	3	1		40	1	1.57	3/0202		6	9	9		9		3	2
[30-35[	0	0	0	0	0	0	0	0	0	0	0	1	0	1	1	65	0		0			0		0	0		3	0	0	0	0	3	3	3	1		41	1	1.72	3/0200		6	6	1	fever	1	Contractions	2	2
[30-35[	0	0	0	0	0	0	0	0	0	0	0	1	0	1	1	55	0		0			0		0	0		3	0	0	0	0	3	2	3	1		37	1	1.65	3/0189		5	5	1		1		2	2
[30-35[	0	0	0	0	0	0	0	0	0	0	0	1	0	1	0	109	0		1			0		0	0		3	0	0	0	0	3	2		0		39	1	1.77	3/0080		7	5	9		9		2	9
[35-40[	0	0	0	0	0	0	0	0	0	1	0	1	0	1	1	96	0		1			0		0	0		3	0	0	0	0	3	2		0		38	1	1.68	3/0023		7	6	1		9		2	0
[40-45[	0	0	0	0	0	0	0	0	0	0	0	1	0	1	0	59	0		0			0		0	0		3	0	0	0	0	3	2		0		39	1	1.66	3/0053		7	7	1	fetal risk	1	fever	2	2
[30-35[	0	0	0	0	0	0	0	0	0	0	0	3	0	3	0	53	0		0			0		0	0		3	0	0	0	0	3	2		0		38	1	1.65	3/0198		9	7	9		9		2	0
[30-35[	0	0	0	0	0	0	0	0	0	0	0	1	0	3	2	63	0		0			0		0	0		3	0	0	1	0	3	2		0		39	1	1.75	3/0194
[30-35[	0	0	0	0	0	0	0	0	0	0	0	1	0	0	0	59	0		0			0		0	0		3	0	0	0	0	3	2		0		39	1	1.67	3/0187		7	5	1		1		2	9
[20-25[	0	0	0	0	0	0	0	0	0	0	0	2	0	0	0	58	0		0			0		0	0		1	0	0	0	0	3	3	3	1		41	1	1.66	3/0236		5	3	1		9		3	2
[25-30[	0	0	0	0	0	0	0	0	0	0	0	1	0	2	2	57	0		0			0		0	0		1	0	0	0	0	2	3		1		40	1	1.6	3/0235		6	8	9		9		0	2
[25-30[	0	0	0	0	0	0	0	0	0	0	1	0	0	3	2	84	1	0	0			0		0	0		1	0	0	0	0	3	2	2	1		38	1	1.73	3/0231		7	7	9		9		3	2
[25-30[	0	0	0	0	0	0	0	0	0	0	1	1	0	3	2	64	0		0			0		0	0		1	0	0	0	0	3	3		1		40	1	1.65	3/0221		9	9	1		1		3	2
[25-30[	0	0	0	0	0	0	0	0	0	0	0	1	1	2	1	49	0		1			0		0	0		4	0	0	0	0	3	2		1		39	1		3/0223		8	5	9		9		2	9
[25-30[	0	0	0	0	0	0	0	0	0	0	0	1	0	4	2	82	0		0			0		0	0		3	0	0	0	0	1	3		0		41	1	1.7	3/0240		4	4	9		9		2	9
[30-35[	0	0	0	0	0	0	0	0	0	0	0	1	0	3	3	60	0		1			0		0	0		1	0	0	0	0	3	2		1		38	1	1.64	3/0239		6	6	9		9		2	0
[20-25[	0	0	0	0	0	0	0	0	0	0	1	1	0	2	1	65	0		0			0		0	0		0	0	0	0	0	3	3		1		37		1.68	3/0237		5	5	1		1	fever	2	9
[35-40[	0	0	0	0	0	0	0	0	0	0	0	0	0	1	1	60	0		0			0		0	0		4	0	0	0	0	3	3	3	1		39	1	1.7	3/0234		7	5	9		9		3	2
[20-25[	0	0	0	0	0	0	0	0	0	0	0	2	0	2	0	70	0		1			0		0	0		4	0	0	0	0	2	2		1		41	1	1.72	3/0233		5	5	1		1	death	2	0
[20-25[	0	0	0	0	0	0	0	0	0	0	1	2	0	3	2	49	0		0			0		0	0		0	0	0	0	0	2			1		36		1.49	3/0232		5	5	1		1	death	2	9
[35-40[	0	0	0	0	0	0	0	0	0	0	0	3	0	12	4	59	0		0			0		0	0		3	0	0	0	0	3	2		0		39	1	1.7	3/0228		9	8	1		1		3	2
[20-25[	0	0	0	0	0	0	0	0	0	0	0	2	0	1	1	57	0		1			0		0	0		1	0	1	0	0	1	3		1		41	1	1.55	3/0227
[40-45[	0	0	0	0	0	0	0	0	0	0	0	0	0	1	1	55	0		0			0		0	0		4	0	0	0	0	2	2	3	1		42	1	1.64	3/0225		7	6	9		9		3	2
[25-30[	0	0	0	0	0	0	0	0	0	0	0	1	0	0	0	57	0		0			0		0	0		3	0	0	0	0	3	2		1		40	1	1.65	3/0222		9	5	9		1		2	2
[35-40[	0	0	0	0	0	0	0	0	0	0	0	0	0	2	2	68	0		1			0		0	0		1	0	1	0	0	2	2		1		40	1	1.51	3/0220
[15-20[	0	0	0	0	0	0	0	0	0	0	1	1	0	1	0	48	0		0			0		0	0		4	0	0	0	0	1	3	3	1		40	1	1.5	3/0215		6	6	1		1		3	2
[35-40[	0	0	0	0	0	0	0	0	0	0	0	1	0	0	0	48	0		0			0		0	0		3	0	0	0	0	3	2	3	0		39	1	1.53	3/0248		9	9	1		1		3	2
[35-40[	0	0	0	0	0	0	0	0	0	0	0	3	0	2	2	58	0		0			0		0	0		3	0	0	0	0	3	2		0		39	1	1.7	3/0247		7	7	9		9		1	0
[30-35[	0	0	0	0	0	0	0	0	0	0	0	3	0	0	0	67	0		0			0		0	0		3	0	0	0	0	3	2		0		40	1	1.63	3/0219		7	7	9		0		1	0
[40-45[	0	0	0	0	0	0	0	0	0	0	0	1	0	2	1	53	0		1	1		0		0	0		3	0	0	0	0	3	2	3	1		39	1	1.68	3/0254		9	3	1		1		3	2
[30-35[	0	0	0	1	0	0	0	0	0	0	1	1	0	0	0	63	0		0			0		0	0		3	0	0	0	0	3	2	3	1		42	1	1.58	3/0252		9	6	1	respiratory distress	1	hypoxia	3	2
[25-30[	0	0	0	0	0	0	0	0	0	0	1	1	0	0	0	76	0		1	1		0		0	0		1	0	0	0	0	3	3	3	1		40	1	1.68	3/0251		8	6	1	death	1		3	2
[30-35[	0	0	0	0	0	0	0	0	0	0	0	1	0	1	0	54	0		0			0		0	0		1	0	0	0	0	3	3	3	1		40	1	1.62	3/0250		7	7	1		1	lost of pregnancy	3	1
[35-40[	0	0	0	0	0	0	0	0	0	0	0	1	0	0	0	63	0		0			0		0	0		1	0	0	0	0	3	2		1		40	1	1.63	3/0245		6	7	1		1		2	2
[40-45[	0	1	0	0	0	0	0	0	0	0	0	1	0	2	2	53	0		1			0		0	0		1	0	0	0	0	3	3		1		37	1	1.56	3/0244		8	8	1		1		0	0
[20-25[	0	0	0	1	0	0	0	0	0	0	0	0	0	3	2	63	0		0			1		0	0		0	0	0	0	0	2	1		1		36		1.66	3/0241		5	7	1		1		2	2
[25-30[	0	0	0	0	0	0	0	0	0	0	1	1	0	2	1	95	0		0			0		0	0		3	0	0	0	0	3	3		1		39	1	1.67	3/0249		7	5	1	respiratory distress	9		3	2
[30-35[	0	0	0	0	0	0	1	0	0	0	0	1	1	3	2	34	0		0			0		0	0		3	0	0	0	0	3	1	2	1		37	1	1.56	3/0278		8	6	9		9		3	2
[30-35[	0	0	0	0	0	0	0	0	0	0	0	1	0	2	2	63	1		0			0		0	0		0	0	0	0	0	3			0				1.69	3/0284		7	5	1	respiratory disorder	1		2	2
[20-25[	0	0	0	0	0	0	0	0	0	0	0	1	0	0	0	62	0		0			0		0	0		1	0	0	0	0	2	3	3	1		40	1	1.65	3/0273		0	5	1		1	death	2	2
[30-35[	0	0	0	0	0	0	0	0	0	0	0	0	0	0	0	50	0		0			0		0	0		1	0	0	0	0	3	2		1		39	1	1.55	3/0271		2	2	0		0		2	9
[30-35[	0	0	0	0	0	0	0	0	0	0	1	1	0	0	0	63	0		0			0		0	0		1	0	0	0	0	3	3	3	1		39	1	1.72	3/0270		8	1	1		1		2	0
[20-25[	0	0	0	0	0	0	0	0	0	0	0	2	0	0	0	58	1		0			0		0	1	vaginal bleeding	1	0	0	0	0	2	3		1		40	1	1.59	3/0266		7	5	1		1		3	2
[25-30[	0	0	0	0	0	0	1	0	0	0	1	1	0	1	0	61	0		0			0		0	0		2	0	0	0	0	3	3		1		40	1	1.8	3/0264		8	6	1	fever	1		2	2
[25-30[	0	0	0	0	0	0	0	0	0	0	1	1	0	0	0	53	0		0			0		0	0		1	0	0	0	0	2	2	2	1		39	1	1.53	3/0261		6	6	1		1			1
[30-35[	0	0	0	0	0	0	0	0	0	0	0	1	0	0	0	55	0		0			0		0	0		4	0	0	0	0	3	3	3	1		41	1	1.65	3/0260		9	7	9		9		3	2
[20-25[	0	0	0	0	0	0	0	0	0	0	0	1	0	0	0	57	0		1			0		0	0		3	0	0	0	0	3	2		1		40	1	1.67	3/0259		5	5	9		9		2	2
[25-30[	0	0	0	0	0	0	0	0	0	0	0	3	0	1	1	74	0		0			0		0	0		1	0	1	0	0	1	2		0		41	1	1.71	3/0257
[30-35[	0	0	0	0	0	0	0	0	0	0	0	3	0	1	1	51	0		0			0		0	0		3	0	0	0	0	3	2	2	1		38	1	1.68	3/0256		8	3	1	severe pneumonia	1	prematurity IUGR	3	2
[30-35[	0	0	0	0	0	0	0	0	0	0	0	1	0	2	2	55	0		0			0		0	0		3	0	0	0	0	3	2		0		39	1	1.7	3/0289		5	4	1		9		2	9
[25-30[	1	0	0	0	0	0	0	0	0	0	1	1	0	0	0	59	0		0			0		0	0		3	0	0	0	0	3	3		0		40	1	1.62	3/0258		5	6	9		9		3	2
[20-25[	0	0	0	0	0	0	0	0	0	0	1	2	0	1	0	55	0		0			0	1	1	0		4	0	0	0	0	2	3	3	1	2	38	1	1.64	3/0292		6	6	1		1		2	2
[35-40[	1	0	0	0	0	0	0	0	0	0	1	0	0	0	0	57	0		0			0		0	0		1	0	0	0	0	3	3		1		41	1	1.7	3/0276		9	6	1	respiratory disorder and death	1	respiratory disorder death	3	2
[30-35[	0	0	0	0	0	0	0	0	0	0	0	1	0	3	2	56	0		0			0		0	0		3	0	0	0	0	3	2	3	1		41	1	1.72	3/0274		9	6	1	premature birth	1	Prematureirth	3	2
[30-35[	0	0	0	0	0	0	0	0	0	0	0	1	0	1	1	48	0		0			0		0	0		1	0	0	0	0	3	3		1		41	1	1.6	3/0272		9	6	1		9		3	9
[30-35[																											1	0	0	0	1	3	3		0		41	1		3/0268
[30-35[	0	0	0	0	0	0	0	0	0	0	0	1	0	1	1	66	0		0			0		0	0		1	0	0	0	0	3	3	3	1		39	1	1.7	3/0262		7	7	1		1	death	3	2
[30-35[	0	0	0	0	0	0	0	0	0	0	0	1	0	0	0	97	0		0			0		0	0		1	0	0	0	0	3	2	3	1		41	1	1.85	3/0269		6	8	1	fever	0		3	2
[35-40[	0	0	0	0	0	0	0	0	0	0	0	1	0	2	2	66	0		0			0		0	0		4	0	0	0	0	3	3		1		39	1	1.74	3/0267		5	5	0		1	fever consequences		2
[25-30[	0	0	0	0	0	0	0	0	0	0	0	1	0	1	1	55	0		0			0		0	0		3	0	0	0	0	3	2		1		37	1	1.62	3/0290		8	6	0		9		2	2
[25-30[	0	0	0	0	0	0	0	0	0	0	0	0	0	1	1	61	0		0			0		0	0		1	0	0	0	0	3	2		1		40	1	1.61	3/0287		7	5	1		1		2	2
[15-20[	0	0	0	0	0	0	0	0	0	0	1	2	0	0	0	71	0		0			0		0	0		1	1	0	0	0	2	3		1				1.68	3/0282
[40-45[	0	0	0	0	0	0	0	0	0	0	0	1	0	0	0	62	0		1	1		0		0	0		1	0	0	0	0	2	3	3	1		39	1	1.57	3/0279		5	4	1	death	1	death	3	2
[25-30[	0	0	0	0	0	0	0	0	0	0	0	1	0	0	0	77	0		0			0		0	0		1	0	0	0	0	3	3	3	1		40	1	1.8	3/0293		6	6	1		1		3	2
[35-40[	0	0	0	0	0	0	0	0	0	1	0	1	0	0	0	96	0		1	1		0		0	0		1	0	0	0	0	2	2	3	1		40	1	1.73	3/0280		9	5	9		9		3	2
[30-35[																											4	0	0	0	1	1	3		1		40	1		3/0291
[30-35[	0	0	0	0	0	0	0	0	0	0	0	1	0	1	1	47	0		0			0		0	0		3	0	0	0	0	3	2		0		39	1	1.62	3/0294		9	7	1		1		2	9
[25-30[	0	0	0	0	0	0	1	0	0	0	1	1	0	0	0	64	0		0			0		0	0		3	0	0	0	0	2	2	3	1		42	1	1.63	3/0286		7	7	1		1		3	2
[25-30[	1	0	0	0	0	0	0	0	0	0	0	0	0	0	0	56	0		0			0		1	0		1	0	0	0	0	3	2		1		38	1	1.68	3/0288		9	5	1		1		2	0
[25-30[	0	0	0	0	0	0	0	0	0	0	0	0	0	1	0	55	0		0			0		0	0		0	0	0	0	0	3	3		0		41		1.69	3/0230		8	4	9		9		3	0
[25-30[	0	0	0	0	0	0	0	0	0	0	1	1	1	4	2	46	0		0			0		0	0		3	0	0	0	0	3	2		0		36	1	1.55	3/0226		5	4	0		9		3	2
[20-25[																											3	0	0	0	1	2	2		1		36	1		3/0243
[25-30[																											1	0	0	0	1	2	2		1		41	1		3/0099
[25-30[	0	1	0	0	0	0	1	1	0	1	0	1	0	0	0	79	0		0			0		0	0		3	0	0	0	0	3	3	3	1				1.61	3/0003		9		1	cardiac disorder	1		3	2
[30-35[	0	0	0	0	0	0	0	0	0	0	0	3	0	0	0	65	0		0			0		0	0		3	0	0	0	0	3	2		0		40	1	1.8	3/0359		6	5	1		1		2	2
[35-40[	1	0	0	0	0	0	0	0	0	1	0	3	0	6	3	86	0		0			0		0	0		3	0	0	0	0	2	2		0		41	1	1.65	3/0348		8	6	9		9		2	2
[25-30[	0	0	0	0	0	0	0	0	0	0	1	1	0	0	0	60	0		0			0		0	0		3	0	0	0	0	3	2		1	3	40	1	1.62	3/0320		7	4	1		1	Premature birth	3	2
[30-35[	0	0	0	0	0	0	0	0	0	0	0	1	0	0	0	64	1	0	0			0		0	0		3	0	0	0	0	3	2	2	1	3	39	1	1.69	3/0298		8	4	1	Pneumonitis	0		3	2
[30-35[	0	0	0	0	0	0	0	0	0	0	0	1	0	3	2	57	0		0			0		0	0		3	0	0	0	0	3	2		0		37	1	1.66	3/0313		7	6	1	Infection	1	Prematurity	3	2
[25-30[	0	0	0	0	0	0	0	0	0	0	0	1	0	1	0	80	0		0			0		0	0		4	0	0	0	0	2	2	3	1		41	1	1.63	3/0339		2	2	9		9		3	2
[25-30[	0	0	0	0	0	0	0	0	0	1	0	1	0	1	1	74	0		1			0		0	1	fœtal patology	3	0	0	0	0	3	2		1		40	1	1.58	3/0333		5	5	9		9		3	2
[15-20[	1	0	0	0	0	0	0	0	0	0	0	2	0	0	0	63	0		0			0		1	0		4	0	0	0	0	2	2		1		40	1	1.66	3/0335		7	5	1	fever and tachycardia	1	Tachycardia	2	2
[25-30[	0	0	0	0	0	0	0	0	0	0	0	3	0	0	0	54	0		0			0		0	0		0	0	0	0	0	3	3		0		40		1.63	3/0360		7	5	9		9		3	2
[35-40[	0	0	0	0	0	0	0	0	0	0	0	1	0	2	1	55	0		0			0		0	0		4	0	0	0	0	3	2	2	1		40	1	1.65	3/0377		9	6	1		1		3	2
[30-35[	0	0	0	0	0	0	0	0	0	0	0	1	0	1	1	53	0		0			0		0	0		1	0	0	0	0	3	3		1	4	40	1	1.67	3/0356		3	3	1	respiratory distress	1	Tachycardia	2	2
[25-30[	0	0	0	0	0	0	0	0	0	0	1	1	0	1	1	55	0		0			0		0	0		3	0	0	0	0	2	2		0		39	1	1.68	3/0354		7	5	1	premature birth	1	Malformations	3	2
[30-35[	0	0	0	0	0	0	0	0	0	0	0	3	0	2	2	64	0		0			0		0	0		3	0	0	0	0	3	2		0		41	1	1.74	3/0378		9	5	1	respiratory	9		2	0
[20-25[	0	0	0	0	0	0	0	0	0	0	0	2	0	1	1	60	0		0			0		0	0		1	0	0	0	0	2	3	3	1		40	1	1.6	3/0358		5	5	9		9		3	2
[30-35[	0	0	0	0	0	0	0	0	0	0	0	1	0	3	3	60	0		0			0		0	0		1	0	0	0	0	2	2	3	1		41	1	1.61	3/0370		9	9	1		1	Transmission	3	1
[25-30[	0	0	0	0	0	0	0	0	0	0	0	1	0	1	0	67	0		0			1		0	0		1	0	0	0	0	3	2		1		42	1	1.63	3/0363		7	6	9		9		3	2
[25-30[	0	0	0	0	0	0	0	0	0	0	0	1	0	0	0	64	0		0			0		0	1	fœtal patology	4	0	0	0	0	2	3		1		35	1	1.61	3/0332		7	6	1		9		2	0
[25-30[	0	0	0	0	0	0	0	0	0	0	1	1	0	2	2	59	0		0			0		0	0		1	0	0	0	0	3	3		1		40	1	1.7	3/0367		6	5	0		0		2	2
[30-35[	0	0	0	0	0	0	0	0	0	0	0	1	0	2	2	90	0		1			0		0	0		1	0	0	0	0	3	3		1		39	1	1.61	3/0357		8	8	1	death	1	death	2	2
[20-25[	1	0	0	0	0	0	0	0	0	0	0	2	0	0	0	65	0		0			0	1	1	0		1	0	0	0	0	2	3	3	1		40	1	1.62	3/0342		6	6	9		9		3	2
[40-45[	0	0	0	0	0	0	0	0	0	0	0	0	0	2	2	74	0		0			0		0	0		1	0	0	0	0	3	2	3	1		38	1	1.6	3/0350		5	5	1		1		2	2
[15-20[	0	0	0	0	0	0	0	0	0	0	0	2	0	1	0	90	0		0			0		0	0		1	1	0	0	0	1	2		1		40	1	1.6	3/0340
[35-40[	0	0	0	0	0	0	0	0	0	0	0	0	0	2	0	68	0		0			0		0	0		1	0	0	0	0	3	2	3	1		40	1	1.63	3/0337		7	3	1		1	death in utero	2	2
[25-30[	0	0	0	0	0	0	0	0	0	0	1	1	0	1	0	72	1		0			0		0	1	IUGR	0	0	0	0	0	3	2		0		27		1.7	3/0307		6	6	1		9		2	2
[30-35[	0	0	0	0	0	0	0	0	0	0	0	1	0	3	2	63	0		0			0		0	0		1	0	0	0	0	2	3	3	1		40	1	1.6	3/0391		7	6	1		9		2	2
[30-35[	0	0	0	0	0	0	0	0	0	0	1	1	0	0	0	58	0		0			0		0	0		1	0	0	0	0	3	3		1		40	1	1.66	3/0381		7	5	9		9		3	2
[30-35[	0	0	0	0	0	0	0	0	0	0	1	1	0	2	1	52	0		0			0		0	0		1	0	0	0	0	3	3		1		39	1	1.65	3/0375		5	6	1		1		2	2
[15-20[																											1	0	0	0	1	2	2		1		41	1		3/0368
[35-40[	0	0	0	0	0	0	0	0	0	0	0	1	0	4	0	49	1		0			0		0	0		3	0	0	0	0	3	1	2	1		36	1	1.7	3/0365		9	7	1	death and pneumonitis	1	death	3	2
[25-30[	0	0	0	0	0	0	1	0	0	1	1	1	0	1	1	115	0		0			0		0	0		3	0	0	0	0	3	1		1		39	1	1.75	3/0366		5	5	1		9		3	2
[20-25[	0	0	0	0	0	0	0	0	0	0	0	2	0	1	1	54	0		0			0		0	0		1	0	0	0	0	2	2		1		38	1	1.68	3/0376		7	6	1	fever	1	Infection	3	2
[30-35[	0	0	0	0	0	0	0	0	0	0	0	0	0	0	0	57	0		0			0		1	0		1	0	0	0	0	3	2		1		40	1	1.73	3/0374		5	7	0		1	prematurity	1	9
[25-30[	0	0	0	0	0	0	0	0	0	0	1	3	0	0	0	72	0		0			0		0	0		2	0	0	0	0	3	2		1		39	1	1.6	3/0372		8	5	0		1	development anomaly	2	2
[35-40[	0	0	0	0	0	0	0	0	0	0	0	1	0	1	1	66	0		0			0		0	0		3	0	1	0	0	1	2		1		38	1	1.56	3/0394
[45-50[	1	0	0	0	0	0	0	0	0	0	0	3	0	9	3	60	0		1			0		0	0		3	0	0	0	0	3	2		0		41	1	1.7	3/0382		9	6	1		1		3	2
[25-30[	0	0	0	0	0	0	0	0	0	0	0	1	0	1	0	86	0		0			1		0	0		1	0	0	0	0	3	2		1		41	1	1.69	3/0364		7	7	1		1		2	2
[35-40[	0	0	0	0	0	0	0	0	0	0	0	3	0	4	3	73	0		0			0		0	0		3	0	0	0	0	2	2	3	1		40	1	1.69	3/0388		4	5	9		9		3	2
[25-30[	0	0	0	0	0	0	0	0	0	0	0	1	0	1	0	56	0		0			0		0	0		3	0	0	0	0	2	2		1		40	1	1.61	3/0387		2	3	9		9		2	9
[20-25[	0	0	0	0	0	0	0	0	0	0	1	2	0	0	0	65	0		0			0		0	0		1	0	0	0	0	3	2	3	1		40	1	1.69	3/0383		6	5	1		9		3	2
[30-35[	1	0	0	0	0	0	0	0	0	1	0	1	0	1	0	92	1		0			0		1	0		0	0	0	0	0	3	2		0		24	1	1.64	3/0380		6	5	9		9		2	0
[30-35[	0	0	0	0	0	0	0	0	0	0	1	1	0	3	3	63	1		0			0		0	0		2	0	0	0	0	2	2		1		25	1	1.7	3/0325		9	7	9		9		2	2
[40-45[	0	0	0	0	0	0	0	0	0	0	0	1	0	2	1	86	0		0			0		0	0		3	0	0	0	0	3	2	3	1		39	1	1.6	3/0386		7	8	1		1		3	2
[25-30[	0	1	0	0	0	0	0	0	0	0	0	0	0	1	0	60	0		0			0		0	0		1	0	0	0	0	3	3	3	1		38	1	1.6	3/0385		4	4	9		9		3	2
[30-35[	0	0	0	0	0	0	0	0	0	0	0	1	0	1	1	65	0		0			0		0	0		1	0	0	0	0	3	2		1		37	1	1.67	2/0384				1		1		2	2
[40-45[	0	0	0	0	0	0	0	0	0	1	0	1	0	2	0	94	0		1			0		0	0		1	0	0	0	0	3	2		1		40	1	1.65	2/0364		4	4	9		9		2	2
[35-40[	0	1	0	0	0	0	0	0	0	1	0	1	0	2	0	119	0		0			0		0	0		3	0	0	0	0	3	2		0		40	1	1.79	2/0369		6	3	1	fever	1	fever	3	2
[25-30[	0	0	0	0	0	0	0	0	0	0	0	1	0	2	2	55	0		0			0		0	0		1	0	1	0	0	1	2		1		39	1	1.61	2/0367
[25-30[	0	0	0	0	0	0	0	0	0	0	0	1	0	4	1	48	0		0			0		0	0		3	0	0	0	0	1	2	2	1		38	1	1.63	2/0399		3	4	1		9		3	1
[30-35[	0	0	0	0	0	0	0	0	0	0	0	0	0	2	2	65	0		0			0		0	0		1	0	1	0	0	2	2		1		41	1	1.7	2/0396
[30-35[	0	0	0	0	0	0	0	0	0	0	1	1	0	2	0	65	0		0			0		0	0		1	0	0	0	0	2	3		1		39	1	1.72	2/0354		7	6	1		1	death	3	2
[20-25[	0	0	0	0	0	0	0	0	0	0	1	2	0	0	0	98	0		1	1		0		0	0		3	0	0	0	0	3	2	3	1		41	1	1.72	2/0329		0	7	1	fever	1		3	2
[15-20[	1	0	0	0	0	0	0	0	0	0	0	2	0	0	0	70	0		0			0		0	1		1	1	0	0	0	2	3		0		38	1	1.61	2/0359
[35-40[	0	0	0	0	0	0	0	0	0	0	0	1	0	2	2	70	0		0			0		0	0		4	0	1	0	0	1	3		1		39	1	1.6	2/0409		5	5	1		1		3	2
[20-25[	0	0	0	0	0	0	0	0	0	0	0	2	1	1	1	59	0		0			0		0	0		1	0	0	0	0	2	3	2	1		40	1	1.62	2/0410		5	5	9		1		3	2
[25-30[	0	0	0	0	0	0	0	0	0	0	0	0	0	0	0	60	1		1			1		0	0		1	0	0	0	0	2	2		1		35	1	1.55	2/0349			6	1		9		3	2
[30-35[	0	0	0	0	0	0	0	0	0	0	0	1	0	3	1	77	0		0			0		0	0		1	0	0	0	0	3	2	3	1		41	1	1.65	2/0417		8	4	1	pulmonary infection	1	Premature birth	3	2
[35-40[	0	0	0	0	0	0	0	0	0	0	1	1	1	2	1	75	1	1	0			0		0	0		3	0	0	0	0	2	2	2	1		32	1	1.65	2/0365		6	9	1	lost of pregnancy	1	death	3	1
[20-25[	0	0	0	0	0	0	0	0	1	0	0	3	0	0	0	100	0		1			1		0	0		2	0	0	0	0	3	3		1		37	1	1.59	2/0392		6	5	9		9		2	0
[25-30[	0	0	0	0	0	0	0	0	0	0	0	0	0	1	1	60	0		0			0		0	0		3	0	0	0	0	3	3		1		38	1	1.62	2/0406		6	4	1		1		3	2
[35-40[	0	0	0	0	0	0	0	0	0	0	0	0	0	6	5	60	0		0			0		0	0		1	0	0	0	0	2	2	2	1		41	1	1.55	2/0416		5	9	9		9		2	2
[30-35[	0	0	1	0	0	0	0	0	0	0	0	1	0	1	0	63	0		0			0		0	0		3	0	0	0	0	3	2		0		39	1	1.66	2/0368		7	6	1		1		0	9
[30-35[	0	0	0	0	0	0	0	0	0	0	0	1	0	2	1	64	0		0			0		0	0		1	0	0	0	0	3	2	3	1		41	1	1.59	2/0412		9	9	1		1		3	2
[15-20[	0	0	0	0	0	0	0	0	0	0	0	2	0	0	0	55	0		0			0		0	0		1	0	0	0	0	2	2	3	1		39	1	1.51	2/0405		5		1		9		3	2
[30-35[	0	0	0	0	0	1	0	0	0	0	0	1	0	4	2	73	0		0			0		0	0		3	0	0	0	0	3	1	2	1		39	1	1.7	2/0404		7	5	1	respiratory disorder	1	Malformation	3	2
[35-40[	0	0	0	0	0	0	1	0	0	0	0	1	0	3	2	74	0		0			0		0	0		3	0	0	0	0	3	2		1		39	1	1.66	2/0003			3	9		9		2	2
[30-35[	0	0	0	0	0	0	0	0	0	0	1	1	0	2	1	87	0		0			0		0	0		1	0	0	0	0	3	2		1		38	1	1.78	2/0427		5	5	9		9		2	2
[25-30[	0	0	0	0	0	0	0	0	0	0	0	0	0	0	0	60	0		0			0		0	0		3	0	0	0	0	3	2	2	1		38	1	1.65	2/0423		8	5	1	lost of pregnancy	1	prematurity	3	2
[25-30[	0	0	0	0	0	0	0	0	0	0	0	0	0	2	2	100	0		1			0		0	0		1	0	0	0	0	3	3		1		40	1	1.63	2/0431		7	9	1		0		0	2
[30-35[	0	1	0	0	0	0	0	0	0	0	0	1	0	0	0	78	0		0			0		0	0		3	0	0	0	0	2	2		0				1.81	2/0473		6	7	9		1	prematurity	2	2
[15-20[	0	0	0	0	0	0	0	0	0	0	0	2	0	1	0	58	0		0			0		0	0		1	0	0	0	0	2	3		1		41	1	1.61	2/0366		5	5	1		1		2	2
[40-45[	0	0	0	0	0	0	0	0	0	0	0	0	0	3	3	72	0		0			0		0	0		4	0	0	0	0	3	2		1		37	1	1.6	2/0472		8	7	0		9		2	2
[35-40[	0	0	0	0	1	0	0	1	0	0	0	0	1	6	6	85	0		0			0		0	0		3	0	1	0	0	1	2		1		38	1	1.74	2/0487
[30-35[	0	0	0	0	0	0	0	0	0	0	0	3	0	1	1	90	0		0			0		0	0		3	0	0	0	0	3	3		0		41	1	1.78	2/0486		7	4	1	fever	1	fever	2	2
[25-30[	0	0	0	0	0	0	0	0	0	0	0	1	0	0	0	63	0		0			0		0	0		4	0	0	0	0	3	2	2	1	3	41	1	1.58	2/0460		4	5	9		1	Malformation	3	2
[25-30[	0	0	0	0	0	0	0	0	0	0	0	1	0	1	1	56	0		0			0		0	0		3	0	0	0	0	3	2	2	1		39	1	1.63	2/0464		5	6	1	death	1		3	2
[35-40[	0	0	0	0	0	0	0	0	0	0	0	0	0	1	1	74	0		0			0		0	0		3	0	0	0	0	3	2		1		42	1	1.57	2/0459		0	0	9		9		3	0
[35-40[	0	0	0	0	0	0	0	0	0	0	0	1	0	0	0	52	0		0			0		0	0		3	0	0	0	0	3	2		1		39	1	1.62	2/0433		6	5	1	respiratory disorder	1		2	2
[30-35[	0	0	0	0	0	0	1	0	0	0	1	1	0	1	1	53	0		0			0		0	0		1	0	0	0	0	3	2		1		39	1	1.63	2/0425		7	4	1		0		3	2
[35-40[	0	0	0	0	0	0	0	0	0	0	0	1	0	3	2	64	0		0			0		0	0		3	0	0	0	0	3	2	2	1		39	1	1.68	2/0477		5	6	9		9		3	2
[25-30[	0	0	0	0	0	0	0	0	0	0	0	1	0	1	1	62	0		0			0		0	0		1	0	0	0	0	2	3	3	1		38	1	1.57	2/0457		6	5	9		9		1	0
[25-30[	0	0	0	0	0	0	0	0	0	0	1	1	0	2	1	56	0		0			0		0	0		4	0	0	0	0	2	2	2	1		39	1	1.65	2/0470		9	7	1	asthenia	9		3	2
[25-30[	1	0	0	0	0	0	0	0	0	0	1	3	0	1	1	73	0		0			0		0	0		4	0	0	0	0	3	3		1		41	1	1.63	2/0381		5	5	9		9		2	0
[20-25[	0	0	0	0	0	0	0	0	0	0	1	2	0	0	0	70	0		1			1		0	0		1	0	0	0	0	1	2		1		41	1	1.74	2/0361		9	9	9		0		1	0
[25-30[	0	0	0	0	0	0	0	0	0	0	0	0	0	2	1	48	0		0			0		0	0		1	0	0	0	0	1	3		1		38	1	1.53	2/0489		7	1	1		1		3	2
[25-30[	0	0	0	0	0	0	0	0	0	0	0	1	0	0	0	51	0		0			0		0	0		4	0	0	0	0	3	3		1		40	1	1.56	2/0494		7	6	9		9		2	2
[25-30[	0	0	0	0	0	0	0	0	0	0	0	1	0	0	0	62	1		1			0		0	0		1	0	0	0	0	3	2		0		34	1	1.73	2/0476		7	5	0		0		2	2
[30-35[	0	1	0	0	0	0	0	0	0	1	0	1	0	2	2	112	0		0			0		0	0		3	0	0	0	0	3	2		1		39	1	1.74	2/0483		7	5	9		9		2	2
[25-30[	0	0	0	0	0	0	0	0	0	0	0	1	0	0	0	51	0		0			0		0	0		1	0	0	0	0	3	3	3	1		38	1	1.65	2/0493		8	5	1	Pneumonitis	1	prematurity	3	2
[25-30[	0	0	0	0	0	0	0	0	0	0	0	1	0	0	0	52	0		1	1		0		0	0		1	0	0	0	0	3	2	3	1		39	1	1.61	2/0492		7	4	1	decrease of the immune system	1		1	2
[25-30[	0	0	0	0	0	0	0	0	0	0	0	1	0	6	4	61	0		0			0		0	0		3	0	0	0	0	3	2		1		29	1	1.55	2/0490		4	6	0		0		2	2
[30-35[	0	0	0	0	0	0	0	0	0	0	1	1	0	0	0	62	1	1	0			0		0	0		3	0	0	0	0	3	3	3	1		38	1	1.63	2/0445		8	5	1	fever	1	hemodynamic disorder	3	2
[30-35[	0	0	0	0	0	0	0	0	0	0	0	0	0	0	0	54	1		0			0		0	0		4	0	0	0	0	3	3	3	1		39	1	1.6	2/0455		7	5	1		1		3	2
[25-30[	0	0	0	0	0	0	0	0	0	0	1	1	0	3	2	86	0		0			0		0	0		1	0	0	0	0	2	3		1		37	1	1.69	2/0478		5	5	9		9		2	2
[35-40[	0	0	0	0	0	0	0	0	0	0	1	1	0	0	0	70	0		1	1		0		0	0		3	0	0	0	0	3	2	3	1		39	1	1.66	2/0484		9	7	1		1		3	2
[25-30[	0	1	0	0	1	0	0	0	0	1	0	1	0	2	1	84	0		1	1		0		0	0		3	0	0	0	0	3	1	3	1		40	1	1.67	2/0447		0	0	1		9		3	2
[30-35[	0	0	0	0	0	0	0	0	0	0	0	3	0	3	3	68	0		0			0		0	0		0	0	0	0	0	2	3		1		41	1		2/0474		5	6	1		1		3	2
[15-20[	0	0	0	0	0	0	0	0	0	0	0	0	0	0	0	50	0		0			0		0	0		1	0	0	0	0	3	3		0		41	1	1.65	2/0481		8	3	9		9		0	0
[20-25[	0	0	0	0	0	0	0	0	0	0	0	2	0	1	0	53	0		0			0		0	0		1	0	0	0	0	2	2	3	1		39	1	1.59	2/0475		6	5	1		1		3	2
[25-30[	0	0	0	0	0	0	0	0	0	0	0	1	0	5	1	81	0		0			0		0	0		3	0	0	0	0	3	2	3	1		41	1	1.62	2/0469		7	5	1	death	1		3	2
[35-40[	0	0	0	0	0	0	0	0	0	0	0	1	0	0	0	72	0		0			0		0	0		1	0	0	0	0	3	2	3	1		41	1	1.64	2/0448		6		1		1	lost of pregnancy	3	2
[25-30[	0	0	0	0	0	0	0	0	0	0	0	1	0	0	0	78	0		0			0		0	0		1	0	0	0	0	3	2		1		42	1	1.68	2/0471		9	5	1		9		3	2
[30-35[	0	0	0	0	0	0	0	0	0	0	0	1	0	0	0	54	0		0			0		0	0		2	0	0	0	0	3	3	3	1		36	1	1.68	2/0465		4	5	1	death	9		3	2
[25-30[	1	0	0	0	0	0	0	0	0	0	1	0	0	1	1	45	0		0			0		0	0		0	0	0	0	0	2	2		0		35		1.58	2/0363		6	7	9		9		2	2
[30-35[	0	0	0	0	0	0	0	0	0	0	1	1	0	2	0	68	0		0			0		0	1	vaginal bleeding	4	0	0	0	0	3	3		1		38	1	1.72	2/0301		6	5	1	premature birth	9		3	2
[35-40[	0	1	0	0	0	0	0	0	1	1	0	0	0	1	1	153	0		1			1		0	0		3	0	0	0	0	3	3		1		38	1	1.8	2/0217		5	7	9		9		2	0
[40-45[	0	0	0	0	0	0	0	0	0	0	0	3	0	0	0	82	0		0			0		0	0		3	0	0	0	0	3	2	3	1	3	41	1	1.65	2/0281		7	5	1		1		3	2
[30-35[	0	0	0	0	0	0	0	0	0	0	0	3	0	1	1	63	0		0			0		0	0		3	0	0	0	0	3	2		0		40	1	1.76	2/0277		6	5	9		9		2	9
[25-30[	0	0	0	0	0	0	0	0	0	0	0	1	0	1	0	74	0		0			0		0	0		3	0	0	0	0	3	2	3	1		40	1	1.68	2/0234		6	6	0		0		3	2
[25-30[	0	0	0	0	0	0	0	0	0	1	0	1	0	0	0	97	0		0			0		0	0		0	0	0	0	0	3	2	2	1	4	36		1.66	2/0305		8	6	1		1	development anomaly	2	2
[40-45[	0	0	0	0	0	0	0	0	0	0	0	1	0	3	3	65	0		0			0		0	0		0	0	0	0	0	3	3		1	4	34		1.6	2/0260		9	9	9		9		2	2
[30-35[	0	0	0	0	0	0	0	0	0	0	1	1	0	6	2	80	0		1			0		0	0		1	0	0	0	0	3	2		1		40	1	1.7	2/0244		2	2	9		9		2	0
[35-40[	0	0	0	0	0	0	0	0	0	0	0	1	0	0	0	50	0		1			0		0	0		1	0	0	0	0	3	3		1		41	1	1.58	2/0165		9	5	9		9		0	0
[25-30[	0	0	0	0	0	0	0	0	0	0	1	1	0	1	0	66	0		1	1		0		0	0		2	0	0	0	0	3	2	3	1		39	1	1.6	2/0181		9	4	9		9		2	9
[25-30[	0	0	0	0	0	0	0	0	0	0	0	1	0	2	2	64	0		0			1		0	0		1	0	0	0	0	3	2		1		39	1	1.71	2/0488				1		1		3	2
[30-35[	0	0	0	0	0	0	0	0	0	0	0	1	0	2	1	68	0		0			0		1	0		4	0	0	0	0	3	2		1		39	1	1.59	2/0499		7	4	1	respiratory disorder	9		2	2
[25-30[	1	0	0	0	0	0	0	0	0	0	1	1	0	1	0	52	0		0			0		0	0		1	0	0	0	0	3	2		1		40	1	1.69	2/0496		9	5	1	respiratory infection	1	Infection	3	2
[25-30[	0	0	0	0	0	0	0	0	0	0	0	1	0	1	1	45	0		0			0		1	0		3	0	0	0	0	3	2		0		38	1	1.64	2/0497		8	5	9		9		2	0
[35-40[	0	0	0	0	0	0	0	0	0	0	0	1	0	5	3	63	0		1			0		0	0		3	0	0	0	0	3	3		1	4	39	1	1.65	3/0352		6	3	9		9		2	2
[30-35[	0	0	0	0	0	0	0	0	0	0	1	1	0	6	3	54	0		0			0		0	0		1	0	0	0	0	2	2	3	1		40	1	1.63	3/0246		9	7	9		1		3	0
[15-20[	0	0	0	0	0	0	0	0	0	0	0	2	0	0	0	63	0		1			0		0	0		1	0	0	0	0	2	3		1		41	1	1.66	3/0392		5	5	1		9		1	2
[25-30[	0	0	0	0	0	0	0	0	0	0	1	1	0	2	2	71	0		1			0		0	0		3	0	0	0	0	3	1		1		38	1	1.65	3/0397		7	5	9		9		2	2
[25-30[	1	0	0	0	0	0	0	0	0	0	0	1	0	1	1	58	0		0			0		0	0		1	0	0	0	0	3	3	3	1	4	40	1	1.66	3/0404		6	5	1	lost of pregnancy	1	lost of pregnancy	3	2
[30-35[	0	0	0	0	0	0	0	0	0	0	0	1	0	1	0	56	0		0			0		0	0		1	0	0	0	0	3	3	3	1		40	1	1.68	3/0407		4	6	9		1		3	2
[35-40[	0	0	0	0	0	0	0	0	0	0	0	0	0	4	2	78	0		1			0		0	0		1	0	1	0	0	1	2		1		37	1	1.64	3/0362
[35-40[	0	0	0	0	0	0	0	0	0	0	0	0	0	2	2	54	0		1	1		0		0	0		1	0	0	0	0	3	3	3	1		40	1	1.65	3/0353		9	7	1	death	9		3	2
[30-35[	0	0	0	0	0	0	0	0	0	0	1	1	0	0	0	56	0		0			0		0	0		1	0	0	0	0	3	3	3	1		42	1	1.62	3/0351		6	5	1	intense asthenia	9		3	2
[35-40[	0	0	0	0	0	0	0	0	0	0	0	0	0	0	0	72	0		1			1		0	0		1	0	0	0	0	2	2		1		40	1	1.58	3/0349		8	9	1		1	Handicap	0	0
[30-35[	0	0	0	0	0	0	0	0	0	0	0	1	0	2	2	55	0		0			0		0	0		1	0	0	0	0	3	2	2	1		39	1	1.56	3/0347		5	6	9		0		3	2
[25-30[																											4	0	0	0	1	1	2		1					3/0345
[25-30[	0	0	0	0	0	0	1	0	0	0	0	1	0	0	0	57	0		0			0		0	0		3	0	0	0	0	3	2		1		40	1	1.59	3/0334		8	5	1	Immunodeficiency	1	Immunodeficiency	3	2
[30-35[	0	0	0	0	0	0	0	0	0	0	0	1	0	2	2	61	0		0			0		0	0		3	0	0	0	0	3	2		1		41	1	1.7	3/0395		7	6	1	respiratory disorder	1	prematurity death	2	2
[35-40[	0	0	0	0	0	0	0	0	0	0	0	1	0	1	1	55	0		0			0		0	0		3	0	0	0	0	3	3		1		37	1	1.6	3/0418		6	4	1		1	Infection	3	2
[25-30[	0	0	0	0	0	0	0	0	0	0	1	0	0	1	1	56	0		0			0		0	0		0	0	0	0	0	3	3		0		38		1.66	3/0405		7	5	1	fever	1	prematurity	2	2
[20-25[	0	0	0	0	0	0	0	0	0	0	0	0	0	1	1	46	0		0			0		0	0		1	0	0	0	0	2	2	2	1		41	1	1.7	3/0417		6	3	0		0		3	2
[30-35[	0	0	0	0	0	0	0	0	0	0	0	1	0	4	2	48	0		0			0		0	0		3	0	0	0	0	3	3		1		40	1	1.55	3/0438		7	7	9		9		2	2
[30-35[	1	0	0	0	0	0	0	0	0	0	0	1	0	0	0	65	0		0			0		0	0		3	0	0	0	0	3	2	2	1		39	1	1.66	3/0429		6	3	1	respiratory distress	0		3	2
[40-45[	0	0	0	0	0	0	0	0	0	0	0	1	0	0	0	56	0		1	1		0		0	0		3	0	0	0	0	3	2	2	1		38	1	1.65	3/0402		7	3	9		1		3	2
[40-45[	0	0	0	0	0	0	0	0	0	0	0	1	0	2	2	60	0		0			0		0	0		3	0	0	0	0	3	2		0		40	1	1.62	3/0441		8	5	1		1		0	0
[30-35[	0	0	0	0	0	0	0	0	0	0	1	0	0	3	1	60	0		0			0		0	0		1	0	0	0	0	2	2		1		39	1	1.65	3/0440		7	8	1		1		3	2
[35-40[	0	0	0	0	0	0	0	0	0	0	1	1	0	1	1	57	0		0			0		0	0		1	0	0	0	0	3	3		1				1.72	3/0442		8	5	1	respiratory distress	1	still birth	2	2
[25-30[	0	0	0	0	0	0	0	0	0	0	0	2	0	0	0	57	0		0			0		0	0		1	0	0	0	0	3	2		1		40	1	1.69	3/0422		5	5	1	respiratory disorder	1		3	2
[30-35[	0	0	0	0	0	0	0	0	0	0	0	1	0	0	0	67	0		1	1		0		0	0		4	0	0	0	0	3	2	2	1	4	41	1	1.63	3/0409		7	6	1		1		2	2
[30-35[	0	0	0	0	0	0	0	0	0	0	1	1	0	0	0	63	0		0			0		0	0		1	0	0	0	0	3	3	3	1		40	1	1.61	3/0414		9	4	1	fever	1	development anomaly	2	2
[25-30[	0	0	0	0	0	0	0	0	0	0	0	0	0	1	1	62	0		0			0		0	0		1	0	0	0	0	3	2		1		39	1	1.65	3/0433		7	6	9		9		1	2
[25-30[	0	0	0	0	0	0	0	0	0	0	0	0	0	1	0	65	0		0			1		0	0		1	0	0	0	0	3	3	3	1		40	1	1.68	3/0411		5	5	1	fever	1	hypoxia	3	2
[30-35[	0	0	0	0	0	0	0	0	0	0	0	1	0	5	4	60	0		0			0		1	0		1	0	1	0	0	1	3		1		41	1	1.56	3/0410
[35-40[	0	0	1	0	0	0	0	0	0	0	0	1	0	7	4	68	0		0			0		0	0		2	0	0	0	0	3	2		1		40	1	1.68	3/0416		9	7	1	Hyperthermia	1	Infections	1	2
[30-35[	0	0	0	0	0	0	0	0	0	0	0	1	0	1	0	65	0		0			0		0	0		1	0	0	0	0	3	3	3	1		40	1	1.7	3/0406		5	7	1	death	1	death	2	2
[25-30[	0	0	0	0	0	0	0	0	0	0	1	1	0	0	0	62	0		0			0		0	0		4	0	0	0	0	3	3		1		41	1	1.47	3/0401		5	5	9		9		2	2
[35-40[	0	0	0	0	0	0	0	0	0	0	0	1	0	1	1	52	0		0			0		0	0		1	0	0	0	0	3	3	2	1		42	1	1.65	2/0525		7	3	9		9		3	2
[30-35[	0	0	0	0	0	0	0	0	0	0	0	1	0	3	3	60	0		0			0		0	0		1	0	0	0	0	3	3		1		40	1	1.76	2/0502		8	4	1	respiratory distress	1	prematurity	3	2
[25-30[	0	0	0	0	0	0	0	0	0	0	0	3	0	1	1	54	0		0			0		0	0		3	0	0	0	0	3	2		0		40	1	1.66	2/0532		6	6	1	lost of pregnancy	1	fetal distress	2	2
[30-35[	0	0	0	1	0	0	0	0	0	0	0	0	0	1	0	70	0		0			0		0	0		3	0	0	0	0	3	2	2	1		39	1	1.71	2/0524		9	7	1	Infection	1	Prematurity	3	2
[25-30[	0	0	0	0	0	0	0	0	0	0	0	1	0	0	0	68	0		0			0		0	0		3	0	0	0	0	3	2	2	1		38	1	1.8	2/0512		5	5	9		9		3	2
[25-30[	0	0	0	0	0	0	0	0	0	0	0	1	0	1	1	51	0		1			0		0	0		1	0	0	0	0	3	2		0		38	1	1.6	2/0511		7	4	0		1		2	2
[25-30[	0	0	0	0	0	0	0	0	0	0	0	1	0	1	1	60	0		0			0		0	0		1	0	0	0	0	3	2		1		40	1	1.6	2/0514		6	5	1	respiratory disorder	1	respiratory fifficulty	3	2
[25-30[	0	0	0	0	0	0	0	0	0	0	0	1	0	1	1	60	0		0			0		0	0		1	0	0	0	0	3	2		1		37	1	1.76	2/0501		5	5	9		9		1	2
[25-30[	0	0	0	0	0	0	0	1	0	0	1	1	0	1	0	60	0		0			0		0	0		2	0	0	0	0	3	2	2	1		39	1	1.63	2/0503		9	7	9		9		3	2
[25-30[	0	0	0	0	0	0	0	0	0	0	0	1	0	1	1	48	0		0			0		0	0		1	0	0	0	0	3	3	1	1		40	1	1.62	2/0507		9	4	1	respiratory disorder	1	still birth	3	2
[30-35[	0	1	0	0	0	0	0	0	0	1	0	0	0	1	1	95	0		1			0		0	0		3	0	0	0	0	3	2		1		40	1	1.73	2/0508		9	8	1	lost of pregnancy	1	Malformation	3	2
[35-40[	0	0	0	0	0	0	0	0	0	0	1	1	0	1	1	55	0		0			0		0	0		3	0	0	0	0	3	2		1		40	1	1.65	2/0506		6	5	1		9		2	2
[30-35[	0	0	0	0	0	0	0	0	0	0	0	1	0	2	1	59	0		0			0		0	0		1	0	0	0	0	3	3		1		40	1	1.68	2/0498		5	7	9		9		2	0
[30-35[	0	0	0	0	0	0	0	0	0	0	1	0	0	1	1	90	0		0			0		0	0		2	0	0	0	0	3	3	3	1		40	1	1.72	2/0519		7	6	9		9		2	2
[35-40[	0	0	0	0	0	0	0	0	0	0	0	1	0	2	1	55	0		0			0		0	0		1	0	0	0	0	2	3		1		37	1	1.55	2/0531		0	6	1	fever	9		2	2
[30-35[	0	1	0	0	0	0	0	0	0	0	1	3	0	2	1	71	0		1			0		0	0		3	0	0	0	0	3	2		0		35	1	1.71	2/0515		7	5	9		9		3	2
[25-30[	0	0	0	0	0	0	0	0	0	0	0	1	0	1	1	58	0		1			0		0	0		1	0	1	0	0	2	2		1		41	1	1.62	2/0538
[30-35[	0	0	0	0	0	0	0	0	0	0	0	1	0	1	1	61	0		0			0		0	0		2	0	0	0	0	3	2		1		38	1	1.6	2/0520		9	5	9		9		2	2
[25-30[	0	0	0	0	0	0	0	0	0	0	0	1	0	0	0	59	0		0			0		0	0		3	0	0	0	0	3	3		0				1.61	2/0521		5	4	9		9		1	9
[30-35[	0	0	0	0	0	0	0	0	0	0	0	0	0	7	4	75	0		0			0		0	0		1	0	0	0	0	2	2	3	1		40	1	1.63	2/0522		7	9	1		1		2	2
[25-30[	0	0	0	0	0	0	0	0	0	0	0	3	0	2	1	66	0		0			0		0	0		3	0	0	0	0	3	2		1		39	1	1.66	2/0529		9	5	9		9		2	2
[40-45[	0	0	0	0	0	0	0	0	0	0	0	1	0	1	1	74	0		0			0		0	0		3	0	0	0	0	3	2		0		39	1	1.64	2/0554		5	3	1	respiratory disorder	9		3	2
[40-45[	0	0	0	0	0	0	0	0	0	0	0	1	0	3	3	50	0		0			0		0	0		3	0	0	0	0	3	3		0		39	1	1.65	2/0536		5	7	1	fever	0		2	0
[30-35[	0	0	0	0	0	0	0	0	0	0	1	3	0	3	2	68	0		0			0		0	0		0	0	0	0	0	3	3		0		40		1.62	2/0539		6	5	1		1		3	9
[35-40[	0	0	0	0	0	0	0	0	0	0	1	1	0	2	1	56	0		0			0		0	0		1	0	0	0	0	3	2		1		38	1	1.62	2/0541		8	7	9		9		2	0
[30-35[	0	0	0	0	0	0	0	0	0	0	0	1	0	1	1	84	0		0			0	1	1	0		1	0	0	0	0	3	3	3	1		41	1	1.8	2/0544		8	7	9		9		3	2
[30-35[	0	0	0	0	0	0	0	0	0	0	1	1	0	1	0	67	0		0			0		0	0		1	0	0	0	0	3	3	2	1		38	1	1.72	2/0527		8	7	0		1	Malformation	3	2
[20-25[	0	0	0	0	0	0	0	0	0	0	0	2	0	0	0	52	0		0			0	1	1	0		1	0	0	0	0	3	2	2	1	1	39	1	1.53	2/0540		6	6	9		9		2	2
[25-30[	0	0	0	0	0	0	0	0	0	0	0	1	0	0	0	49	0		0			0		0	0		1	0	1	0	0	1	2		0		39	1	1.63	2/0555
[30-35[	0	0	0	0	0	0	0	0	0	0	1	1	0	0	0	57	0		0			0		1	0		1	0	0	0	0	3	3		1		40	1	1.65	2/0551		6	3	9		9		2	2
[25-30[	0	0	0	0	0	0	0	0	0	0	0	1	0	1	0	62	0		0			0		0	0		1	0	0	0	0	2	2		1		40	1	1.72	2/0553		5	6	1	asthenia	1	asthenia	1	0
[35-40[	0	0	1	0	0	0	0	0	0	0	0	1	0	0	0	53	0		0			0		0	0		3	0	0	0	0	3	2		1		41	1	1.65	2/0517		7	7	1		1		3	2
[30-35[	0	0	0	0	0	0	0	0	0	0	0	3	0	0	0	54	0		0			0		1	0		2	0	0	0	0	3	3		1		37	1	1.67	2/0535		5	4	9		9		2	2
[40-45[	0	0	0	0	0	0	0	0	0	0	0	0	0	4	2	58	0		0			0		0	0		1	0	1	0	0	1	3		1		40	1	1.67	2/0547
[25-30[	0	0	0	0	0	0	0	0	0	0	1	1	0	2	2	70	0		1			0		0	0		1	0	0	0	0	3	2		1		40	1	1.7	2/0546		5	9	1		1		2	2
[35-40[	0	0	0	0	0	0	0	0	1	1	0	0	0	2	1	134	0		1	1		0		0	0		1	0	0	0	0	3	3	3	1		39	1	1.83	2/0545		6	5	1	respiratory disorder	1	respiratory disorder	3	2
[25-30[	0	0	0	0	0	0	0	0	0	0	0	0	0	0	0	61	0		0			0	1	1	0		3	0	0	0	0	3	2	2	1		38	1	1.65	2/0528		7	7	1	respiratory disorder	1	Malformation	3	2
[30-35[	0	0	0	0	0	0	0	0	0	0	0	1	0	2	1	75	0		0			0		0	0		1	0	0	0	0	3	2		1		39	1	1.63	2/0534		6	5	1	pulmonary embolism	1	respiratory disorder	3	2
[35-40[	0	0	0	0	0	0	0	0	0	0	1	1	0	2	2	56	0		0			0		0	0		1	0	0	0	0	3	2	2	1		42	1	1.6	2/0549		7	5	1	death	1	death	3	2
[25-30[	1	0	0	0	0	0	0	0	0	0	0	1	0	1	1	67	0		0			0		0	0		3	0	0	0	0	3	3	3	1		41	1	1.6	2/0509		9	7	9		9		3	2
[30-35[	0	0	0	0	0	0	0	0	0	0	1	1	0	0	0	63	1		0			0		1	0		4	0	0	0	0	3	2		0		36	1	1.75	2/0526		7	5	1		1		3	2
[30-35[	0	0	0	0	0	0	0	0	0	0	0	1	0	1	1	89	0		0			0		0	0		3	0	0	0	0	3	2	3	1		40	1	1.9	2/0537		5	5	1	death	9		3	2
[40-45[	1	0	0	0	0	0	0	0	0	1	0	3	0	2	2	93	0		1			1		0	0		1	0	0	0	0	3	2		0		38	1	1.65	2/0533				9		9		2	0
[35-40[	0	0	0	0	0	0	0	0	0	0	1	0	0	0	0	54	0		0			0		0	0		1	0	0	0	0	3	2		1		41	1	1.54	2/0518		4	5	1		9		2	2
[20-25[	0	0	0	0	0	0	0	0	0	0	1	2	0	0	0	52	0		0			0		0	0		2	0	0	0	0	2	2	2	1		36	1	1.62	2/0530		7	6	1		1		2	2
[25-30[	0	0	0	0	0	0	0	0	0	0	1	1	0	0	0	96	0		0			1		0	0		2	0	0	0	0	3	3		1		39	1	1.63	2/0550		7	5	1		9		3	2
[30-35[	0	0	0	0	0	0	0	0	0	0	0	1	0	0	0	62	0		0			0		0	0		2	0	0	0	0	3	2	2	1		37	1	1.67	2/0542		7	4	9		1		3	2
[25-30[	0	0	0	0	0	0	0	0	0	0	0	1	0	0	0	56	0		0			0	1	1	0		1	0	0	0	0	3	2	3	1		40	1	1.6	2/0558		8	5	1		1		3	2
[35-40[	0	0	0	0	0	0	0	0	0	0	0	1	0	1	1	73	0		0			0		0	0		1	0	0	0	0	3	2	2	1		37	1	1.73	2/0574		9	3	1	acute respiratory distress	1	still birth	3	2
[25-30[	0	0	0	0	0	0	0	0	0	0	0	0	0	3	2	75	0		1	1		0		0	0		4	0	0	0	0	3	2	3	1		40	1	1.69	2/0568		7	6	1	asthenia	9		3	2
[20-25[	0	0	0	0	0	0	0	0	0	0	1	2	0	2	0	64	0		0			0		0	0		1	0	0	0	0	2	2		1		41	1	1.79	2/0570		5	5	1		1		2	2
[25-30[	0	0	0	0	0	0	0	0	0	0	0	1	1	4	4	47	0		0			0		0	0		4	0	0	0	0	2	3		1		35	1	1.5	2/0565		3	5	1	death	9		0	9
[35-40[	0	0	0	0	0	0	0	0	0	0	1	1	0	2	1	49	0		0			0		0	0		3	0	0	0	0	3	3		0		39	1	1.63	2/0563		5	5	1		9		3	2
[35-40[	0	0	0	0	0	0	0	0	0	0	0	1	0	3	2	60	0		1	1		0		0	0		1	0	0	0	0	3	2	2	1		38	1	1.72	2/0573		7	6	1	lost of pregnancy	1	death	3	2
[30-35[	0	0	0	0	0	0	0	0	1	1	0	1	0	2	1	112	0		1	1		0		0	0		2	0	0	0	0	2	2		1		40	1	1.6	2/0564		9	8	9		9		2	2
[20-25[	0	0	0	0	0	0	0	0	0	0	0	2	0	2	0	54	0		0			0		0	0		1	0	0	0	0	3	3	3	1		40	1	1.64	2/0562		9	5	9		1		3	2
[25-30[	0	0	0	0	0	0	0	0	0	1	0	1	0	2	0	85	0		0			1		0	0		1	0	0	0	0	3	2		1		40	1	1.6	2/0579		6	5	0		0		2	2
[20-25[	0	0	0	0	0	0	0	0	0	0	0	2	0	0	0	75	0		1	1		0		0	0		1	0	0	0	0	3	2		1		39	1	1.67	2/0567		7	7	1	fever	0		3	2
[30-35[	0	0	0	0	0	1	0	0	0	0	1	1	0	1	0	71	0		0			0		0	1		3	0	0	0	0	3	1	2	1		38	1	1.69	2/0510		6	7	9		9		2	2
[30-35[	0	0	0	0	0	0	0	0	0	1	1	1	0	0	0	92	0		1			0		0	0		1	0	0	0	0	2	2		1		41	1	1.65	2/0513		6	5	9		9		2	2
[30-35[	0	0	0	0	0	0	0	0	0	0	0	0	0	0	0	85	0		1	1		0		0	0		1	0	0	0	0	3	3	3	1		40	1	1.68	2/0523		7	4	9		9		2	9
[25-30[	0	0	0	0	0	0	0	0	0	0	1	1	0	1	0	60	0		0			0		0	0		3	0	0	0	0	3	2		0		40	1	1.65	2/0312		9	5	1	fever	9		3	2
[30-35[																											0	0	0	0	1	2			0		36			2/0222
[30-35[	0	0	0	0	0	0	0	0	0	0	0	1	0	0	0	74	0		0			0		0	0		1	0	0	0	0	3	2		1		40	1	1.73	2/0580		7	6	1		1		2	2
[35-40[	0	0	0	0	0	0	0	0	0	0	0	1	0	2	2	53	0		0			0		0	0		3	0	0	0	0	3	2		0		42	1	1.63	2/0584		9	5	9		9		2	9
[30-35[	0	0	0	0	0	0	0	0	0	0	0	0	0	2	1	54	0		0			0		0	0		1	0	0	0	0	3	3		1		40	1	1.63	2/0594		7	3	1	resuscitation	1	prematurity	3	2
[30-35[	0	0	0	0	0	0	0	0	0	0	0	3	0	0	0	60	0		0			0		0	0		1	0	1	0	0	3	3		0		38	1	1.64	2/0576
[30-35[	0	0	0	0	0	0	0	0	0	0	0	3	0	4	2	63	0		0			0		0	0		3	0	0	0	0	3	1	2	1				1.68	2/0593		5	7	1	lost of pregnancy	0		3	1
[20-25[																											3	0	0	0	1	2	3		1		37	1		2/0582
[25-30[	0	0	0	0	0	0	0	0	0	0	0	1	0	1	1	60	0		0			0		0	0		4	0	0	0	0	2	3		1		40	1	1.64	2/0578		7	6	1	premature birth	0		3	2
[20-25[	0	0	0	0	0	0	0	0	0	0	0	2	0	0	0	62	0		0			0		0	0		1	0	0	0	0	2	3		1	3	39	1	1.65	3/0562		6	5	9		9		2	9
[25-30[	0	0	0	0	0	0	0	0	0	0	0	1	0	1	1	72	0		1	1		0		0	0		4	0	0	0	0	3	3		1		40	1	1.63	3/0566		7	7	1	resuscitation	1		3	2
[35-40[	0	0	0	0	0	0	0	0	0	0	1	0	0	1	0	75	0		0			0		0	0		1	0	0	0	0	2	2		1		39	1	1.6	3/0570		5	5	1		9		0	9
[25-30[	0	0	0	0	0	0	0	0	0	0	0	1	0	1	0	59	0		0			0		0	0		1	0	0	0	0	2	2	2	1		38	1	1.7	3/0564		6	5	9		9		2	2
[30-35[																											4	0	0	0	1	3	3		1					3/0567
[40-45[	0	0	0	0	0	0	0	0	0	0	1	1	0	5	3	68	0		1			0		0	1	Cholestasis	2	0	0	0	0	2	2		1		37	1	1.6	3/0573		8	5	9		9		2	2
[35-40[	0	0	0	0	0	0	0	0	0	0	0	1	0	0	0	60	0		0			0		0	0		1	0	0	0	0	3	2		1		39	1	1.68	3/0563		5	7	1		1		2	2
[40-45[	1	0	0	0	0	0	0	0	0	0	0	0	0	5	4	60	0		0			0		1	0		1	0	0	0	0	2	2		1		41	1	1.58	3/0575		7	7	9		1	Infections	3	2
[25-30[	1	0	0	0	0	0	0	0	0	0	0	1	0	0	0	70	0		0			0		0	0		1	0	0	0	0	3	3		1		40	1	1.75	3/0552		9	6	1	fever	0		3	2
[20-25[	0	0	0	0	0	0	0	0	0	0	0	1	0	3	3	71	0		0			0		0	0		1	0	0	0	0	2	2	2	1	3	39	1	1.7	3/0550		6	4	1	fever	9		3	9
[40-45[	0	0	0	0	0	0	0	0	0	0	0	1	0	2	0	52	0		0			0	1	1	0		3	0	0	0	0	3	2	2	1		41	1	1.65	3/0554		7	7	0		1	Malformation	3	2
[15-20[	0	0	0	0	0	0	0	0	0	0	0	2	0	0	0	37	0		0			0		1	1	vaginal bleeding	4	0	0	1	0	3	2		1		40	1	1.6	3/0561
[25-30[	0	0	0	0	0	0	0	0	0	0	0	1	0	2	1	74	1		0			0		1	1	PPROM	0	0	0	0	0	3	2		1		36		1.61	3/0555		7	6	1	premature birth	1	prematurity	2	2
[25-30[	0	0	0	0	0	0	0	0	0	0	0	1	0	0	0	58	0		0			0		0	0		3	0	0	0	0	3	2	2	1		41	1	1.7	3/0560		9	4	1	malignant flu	1	Premature birth	3	2
[35-40[	0	0	0	0	0	0	0	0	0	1	0	3	0	2	2	99	0		1	1		0		0	0		1	0	0	0	0	3	2		1		39	1	1.64	3/0457		7	6	1		9		0	9
[30-35[	1	0	0	0	0	0	0	0	0	0	0	1	0	4	3	72	1		0			0		0	0		1	0	0	0	0	2	2		1		38	1	1.65	3/0451		6	4	1		1		2	2
[20-25[	0	0	0	0	0	0	0	0	0	0	1	0	0	1	1	115	0		0			0		0	0		3	0	0	0	0	2	2	3	1		40	1	1.76	3/0456		6	6	9		9		3	2
[20-25[	0	1	0	0	0	1	0	0	1	1	0	1	0	0	0	138	0		0			1		0	1	vaginal bleeding	3	0	0	0	0	3	2		1		39	1	1.7	3/0458		6	6	9		9		3	2
[30-35[	0	0	0	0	0	0	0	0	0	0	1	3	0	3	1	68	0		0			0		1	0		1	0	0	0	0	2	3		1		38	1	1.58	3/0466		8	9	9		9		3	0
[35-40[	0	0	0	0	0	0	0	0	0	0	0	1	0	4	2	76	0		1			0		1	0		1	0	0	0	0	2	3		1		40	1	1.6	3/0480		7	5	1		0		2	2
[30-35[	0	0	0	0	0	0	0	0	0	0	0	1	0	1	1	69	0		0			0		0	0		3	0	0	0	0	3	2		0		39	1	1.65	3/0549		6	6	1		9		2	0
[25-30[	0	1	0	0	0	0	0	0	0	0	0	1	0	0	0	68	0		0			0		0	0		1	0	0	0	0	2	2		1		41	1	1.66	3/0557		4	6	9		9		2	9
[35-40[	0	0	0	0	0	0	0	0	0	1	0	0	0	2	1	98	0		1	1		0		0	0		3	0	0	0	0	3	2	1	1		39	1	1.68	3/0571		6	7	9		9		3	2
[35-40[	0	0	0	0	0	0	0	0	0	0	1	1	0	6	5	74	0		0			0		0	0		1	0	0	0	0	2	3	2	1		40	1	1.57	3/0583		6	6	1		1		3	1
[30-35[	0	0	1	0	0	0	0	0	0	0	0	1	0	1	0	53	0		1	1		0		0	0		3	0	0	0	0	3	2	2	1		41	1	1.63	3/0520		7	7	1	Pneumonitis	1	death	3	1
[25-30[	0	0	0	0	0	0	0	0	0	0	1	3	0	4	4	89	0		0			0		0	0		1	0	0	0	0	1	3	3	1		38	1	1.7	3/0472		3	4	1		1	Malformation	3	0
[25-30[	1	0	0	0	0	0	0	0	0	0	0	2	0	0	0	60	0		0			0		0	0		1	0	0	0	0	3	2		1		38	1	1.57	3/0572		9	5	9		9		3	9
[30-35[	0	0	0	0	0	0	0	0	0	0	0	1	0	0	0	65	0		0			0		0	0		1	0	0	0	0	3	3		1		41	1	1.68	3/0461		7	5	1		1	Malformation	2	2
[30-35[	0	0	0	0	0	0	0	0	0	0	0	0	0	2	2	75	0		0			0		0	0		3	0	1	0	0	2	3		1		40	1	1.69	3/0540
[40-45[	0	0	0	0	0	0	0	0	0	0	0	0	0	5	5	85	0		0			0		0	0		1	0	1	0	0	1	2		1		40	1	1.65	3/0599
[25-30[	0	0	0	0	0	0	0	0	0	0	0	0	0	1	1	59	0		0			0		0	0		4	0	0	0	0	1	3	3	1		38	1	1.55	3/0596		6	7	1	lost of pregnancy	1	Malformation	3	1
[30-35[	0	0	0	0	0	0	0	0	0	0	0	1	0	3	1	97	0		1	1		0		0	0		3	0	0	0	0	3	1	2	1		37	1	1.68	3/0611		8	8	1	fever	1	fever	3	2
[20-25[	0	0	0	0	0	0	0	0	0	0	0	2	0	0	0	59	0		0			0		0	0		1	0	0	0	0	3	2		1		40	1	1.58	3/0622		9	4	0		0		2	2
[20-25[	0	0	0	0	0	0	0	0	0	0	0	2	0	0	0	65	0		0			1		0	0		0	0	0	0	0	2	3		0		41	1	1.57	3/0609		6	7	9		1	IUGR	3	2
[30-35[	0	0	0	0	0	0	0	0	0	0	0	1	0	0	0	52	0		0			0		0	0		1	0	0	0	0	3	2	2	1		40	1	1.74	3/0632		8	5	1	Pneumonitis	1	prematurity	3	2
[30-35[	0	0	0	0	0	0	0	0	0	0	0	0	0	2	2	75	0		0			0		0	0		3	0	0	0	0	1	3		1		37	1	1.57	3/0635		7	6	9		9		3	2
[25-30[	0	0	0	0	0	0	0	0	0	0	0	1	0	0	0	68	0		0			0		0	0		3	0	0	0	0	3	2	3	1		39	1	1.7	3/0586		6	2	9		9		3	2
[25-30[	0	0	0	0	0	0	0	0	0	0	0	1	0	1	0	54	0		0			0		0	1	ovarian torsion	1	0	0	0	0	3	2		1		39	1	1.68	3/0580		9	6	1	death	1		3	2
[30-35[	0	0	0	0	0	0	0	0	0	0	0	1	0	1	1	46	0		0			0		0	0		1	0	0	0	0	3	3		1		38	1	1.61	3/0602		9	4	9		9		3	0
[30-35[	0	0	0	0	0	0	0	0	0	0	1	3	0	4	2	55	0		0			0		0	0		4	0	1	0	0	1	2		1		41	1	1.6	3/0600
[35-40[	0	0	0	0	0	0	0	0	0	0	1	1	0	0	0	61	0		1	1		0		0	0		2	0	0	0	0	3	2	2	1		41	1	1.6	3/0588		8	7	1	fever	1	lost of pregnancy	3	2
[30-35[	0	0	0	0	0	0	0	0	0	0	0	0	0	1	1	52	0		0			0		0	0		3	0	0	0	0	3	3		0		39	1	1.64	3/0593		4	3	1	respiratory disorder	1	Premature birth	2	2
[25-30[	0	0	0	0	0	0	0	0	0	0	0	1	0	1	0	57	0		0			0		0	0		3	0	0	0	0	3	2		1	3	30	1	1.7	3/0605		8	5	9		9		3	2
[30-35[	0	0	0	0	0	0	0	0	0	0	0	1	0	0	0	60	0		1	1		0		0	1	PPROM	1	0	0	0	0	3	2	2	1		39	1	1.35	3/0584		9	9	1		1		3	2
[25-30[	0	0	0	0	0	0	0	0	0	0	0	3	0	0	0	57	0		0			0		0	0		3	0	0	0	0	3	2		0		39	1	1.69	3/0582		6	6	0		1			9
[25-30[	0	0	0	0	0	0	0	0	0	0	0	1	0	0	0	61	0		1	1		0		0	0		1	0	0	0	0	3	3		1		40	1	1.62	3/0574		9	7	1	premature birth	1		2	2
[25-30[	0	0	0	0	0	0	0	0	0	0	0	1	0	0	0	60	0		0			0		0	0		3	0	0	0	0	3	2		0		39	1	1.7	3/0578		7	5	1	Infection	1	prematurity	2	0
[25-30[	0	0	0	0	0	0	0	0	0	0	0	1	0	2	1	75	0		1	0		1		0	0		3	0	0	0	0	3	3		0		41	1	1.67	3/0591		9	5	1	fever	1		2	2
[25-30[	0	0	0	0	0	0	0	0	0	0	0	3	0	2	2	70	0		0			0		0	0		4	0	1	0	0	1	3		1		40	1	1.63	3/0569
[20-25[	1	0	0	0	0	0	0	0	0	0	1	2	0	0	0	60	0		0			0		0	0		1	0	0	0	0	2	3		1		39	1	1.6	3/0565		3	2	9		9		3	1
[35-40[	0	0	0	0	0	0	0	0	0	0	0	1	0	2	2	70	0		0			0		0	0		1	0	0	0	0	3	3	2	1		39	1	1.65	3/0559		6	6	9		1		2	2
[25-30[	0	0	0	0	0	0	0	0	0	0	0	1	0	1	1	56	0		0			0		0	0		1	0	0	0	0	3	3	2	1		39	1	1.55	3/0579		5	6	1	Infection	1	Infection	3	2
[35-40[	0	0	0	0	0	0	0	0	0	0	0	1	0	1	1	44	0		0			0		0	0		1	0	0	0	0	3	2		1		39	1	1.65	3/0576		8	5	1		1		2	2
[20-25[	0	0	0	0	0	0	0	0	0	0	1	2	0	0	0	58	0		0			0		0	0		1	0	0	0	0	2	2		1		40	1	1.53	3/0577		3	4	1	fever	9		3	2
[20-25[	0	0	0	0	0	0	0	0	0	0	0	2	0	1	1	66	1		0			0		0	0		1	0	0	0	0	3	2		1		31	1	1.74	3/0619		8	8	9		9		2	2
[25-30[	0	0	0	0	0	0	0	0	0	0	1	1	0	0	0	56	0		0			0		0	0		4	0	0	0	0	2	3		1		40	1	1.6	3/0620		6	6	0		9		1	0
[35-40[	0	0	0	0	0	0	0	0	0	1	0	1	0	2	2	80	0		1	1		0		0	0		2	0	0	0	0	3	2	2	1		39	1	1.6	3/0628		6	8	9	death	1		3	2
[25-30[	0	0	0	0	0	0	0	0	0	0	0	1	0	0	0	63	0		0			0		0	0		4	0	0	0	0	3	3		0		41	1	1.6	3/0629		7	7	1		1		3	2
[25-30[	0	0	0	0	0	0	0	0	0	0	0	0	0	0	0	70	0		1	1		0		0	0		1	0	0	0	0	3	2	2	1		37	1	1.6	3/0630		2	2	1	fever	1	fever	3	2
[25-30[	0	0	0	0	0	0	0	0	0	0	1	3	0	2	1	52	0		0			0		0	0		3	0	0	0	0	1	2		1		36	1	1.65	3/0615		5	5	9		9		3	2
[35-40[	0	0	0	0	0	0	0	1	0	0	0	1	0	2	2	62	0		0			0		0	0		1	0	0	0	0	3	2		0		40	1	1.68	2/0651		5	1	1	respiratory distress	1		2	2
[30-35[	0	0	0	0	0	0	0	0	0	0	0	1	0	2	2	59	0		0			0		0	0		1	0	0	0	0	3	3		1		39	1	1.63	2/0643		6	8	9		9		2	2
[25-30[	0	0	0	0	0	0	0	0	0	0	0	2	0	6	4	71	0		0			0		0	0		4	0	0	0	0	2	2		1		40	1	1.64	2/0661		7	8	1		1		2	2
[20-25[	0	0	0	0	0	0	0	0	0	0	0	2	0	1	1	44	0		0			0		0	0		1	0	0	0	0	1	3	3	1		39	1	1.63	2/0655						1		3	2
[20-25[	0	0	0	0	0	0	0	0	0	0	0	2	0	1	0	100	1		1			0		0	0		3	0	0	0	0	3	2		1		39	1	1.67	2/0654		0	4	1	respiratory disorder	1		3	2
[20-25[	0	0	0	0	0	0	0	0	0	0	1	2	0	0	0	53	0		0			0		0	0		1	0	0	0	0	3	3		1		38	1	1.58	2/0642		6	5	1	fever	1	fever	2	2
[20-25[	0	0	0	0	0	0	0	0	0	0	0	2	0	1	1	52	0		0			0		0	0		1	0	0	0	0	3	3		1		40	1	1.63	2/0657		7	4	0		0		3	2
[30-35[	0	0	0	0	0	0	0	0	0	0	0	1	0	0	0	58	1		0			0		0	0		4	0	0	0	0	3	2		1		37	1	1.75	2/0640		7	4	0		1		3	2
[30-35[	0	0	0	0	0	0	0	0	0	0	0	1	0	2	1	71	0		0			0		0	0		3	0	0	0	0	3	2	3	1		41	1	1.77	2/0645		4	6	1		1		3	2
[25-30[	0	0	0	0	0	0	0	0	0	0	0	1	0	0	0	61	0		0			0		0	0		1	0	0	0	0	3	2	2	1	2	39	1	1.67	2/0648		6	5	9		9		3	2
[30-35[	0	0	0	0	0	0	0	0	0	0	0	1	0	1	1	54	0		0			0		0	0		1	0	0	0	0	3	2	2	1		40	1	1.6	2/0649		5	4	1	Prematurity	1	Prematurity	2	2
[25-30[	0	0	0	0	0	0	0	0	0	0	0	1	0	1	1	57	0		0			0		0	0		3	0	1	0	0	1	3	3	1		39	1	1.6	2/0650		5	5	1		1		3	0
[25-30[	0	0	0	0	0	0	0	0	0	0	0	0	0	0	0	62	0		0			0		0	0		1	0	0	0	0	3	3		1		40	1	1.68	2/0647		7	6	1	fever	1		2	2
[30-35[	0	0	0	0	0	0	0	0	0	0	0	1	0	4	3	81	0		1	1		0		0	0		1	0	0	0	0	2	2	2	1	4	40	1	1.57	2/0646		9	8	1		1		3	1
[25-30[	1	0	0	0	0	0	0	0	0	0	1	1	0	0	0	80	0		1			0		0	0		1	0	0	0	0	3	2		1	4	41	1	1.69	2/0637		9	6	0		1	pulmonary and mental consequences	2	0
[25-30[	0	0	0	0	0	0	0	0	1	0	0	0	0	0	0	100	0		0			0		0	0		1	0	0	0	0	3	3	2	1	3	41	1	1.58	2/0635		7	5	1		1		3	2
[25-30[	0	0	0	0	0	0	0	0	0	0	0	1	0	1	0	79	0		0			0		0	0		2	0	0	0	0	3	3		1		39	1	1.7	2/0644		7	7	9		9		3	2
[25-30[	0	0	0	0	0	0	0	0	0	0	0	1	0	0	0	50	1		0			0		0	0		4	0	0	0	0	3	2		1		40	1	1.62	2/0670		5	3	9		9		1	2
[30-35[	0	1	0	0	0	0	0	0	0	0	0	1	1	2	2	59	0		0			0		0	0		1	0	0	0	0	3	3		1		38	1	1.5	2/0686		7	5	1		1	fever	2	2
[30-35[	0	0	0	0	0	0	0	0	0	0	0	1	1	4	2	62	0		1			0		0	0		3	0	0	0	0	2	2		1		38	1	1.58	2/0701		6	7	9		9		2	0
[20-25[	0	0	0	0	0	0	0	0	0	0	0	2	0	0	0	58	0		0			0		0	0		1	0	0	0	0	3	3		1		41	1	1.69	2/0671		9	6	9		1		3	2
[35-40[	0	0	0	0	0	0	0	0	0	0	0	1	0	6	4	90	0		0			0		0	0		1	0	0	0	0	3	2	3			39	1	1.72	2/0675		7	5	9		9		2	0
[25-30[	0	0	0	0	0	0	0	0	0	0	0	1	0	1	1	58	0		0			0		0	0		1	0	0	0	0	3	3		0		40	1	1.63	2/0673		7	8	1		1		1	2
[25-30[	0	0	0	0	0	0	0	0	0	0	0	1	0	2	0	63	0		0			0		0	0		3	0	0	0	0	3	2		0		41	1	1.67	2/0684		4	4	1		1		0	9
[25-30[	0	0	0	0	0	0	0	0	0	0	0	0	0	1	0	52	0		0			0		0	0		3	0	0	0	0	3	2	1	1	3	39	1	1.66	2/0683		7	2	1		1		3	2
[15-20[	0	0	0	0	0	0	0	0	0	0	0	2	0	0	0	80	0		0			0		0	0		1	0	0	0	0	2	2	2	1		40	1	1.7	2/0678		8	4	1		1		2	2
[35-40[	0	0	0	0	0	0	0	0	0	0	0	1	1	3	2	52	1		0			0		0	1	PPROM	3	0	0	0	0	3	2	2	1		40	1	1.58	2/0680		8	4	1	death	1		3	2
[30-35[	0	0	0	0	0	0	0	0	0	0	0	1	0	2	1	70	0		0			0		0	0		3	0	0	0	0	3	2		0		41	1	1.8	2/0759		9	5	1		1		3	0
[40-45[	0	0	0	0	0	0	0	0	0	0	0	1	0	0	0	63	0		1	1		0		0	0		3	0	0	0	0	3	3	2	1	2	39	1	1.71	2/0751		7	6	1	cardiac and respiratory disorder	1	fetal infection	3	2
[45-50[	0	0	0	0	0	0	0	0	0	0	0	1	0	0	0	68	0		1	1		0		0	0		3	0	0	0	0	3	2	2	1	3	39	1	1.58	2/0761		7	5	1		9		3	2
[30-35[	0	0	0	0	0	0	0	0	0	0	1	1	0	9	4	60	0		0			0		0	0		3	0	0	0	0	3	2		1		38	1	1.62	2/0731		6	6	1		9		0	2
[25-30[	0	0	0	0	0	1	0	0	0	1	0	1	0	1	0	89	0		0			0		0	0		3	0	0	0	0	3	2	2	1		35	1	1.7	2/0714		6	7	9		9		3	2
[35-40[	0	0	0	0	0	0	0	0	0	0	0	1	0	3	2	57	0		0			0		0	0		4	0	0	0	0	3	2	3	1		38	1	1.59	2/0733		6	4	1	permature birth	1	Prematurity	3	2
[25-30[	1	0	0	0	0	0	0	0	0	0	0	1	0	1	1	54	0		0			0		0	0		4	0	0	0	0	3	2		1		40	1	1.65	2/0674		8	4	1	Prematurity	1	still birth	2	2
[25-30[																											2	0	0	0	1	1	2				39			2/0679
[30-35[	0	0	0	0	0	0	0	0	0	0	0	1	0	4	2	72	0		0			0		0	0		3	0	0	0	0	3	2		1		40	1	1.7	2/0709		7	5	1		0		3	2
[30-35[	0	0	0	0	0	0	0	0	0	0	0	1	0	1	1	74	0		0			0		0	0		3	0	0	0	0	3	3		0		41	1	1.68	2/0763		7	4	9		1		2	2
[30-35[	0	0	0	0	0	0	0	0	0	0	0	1	0	1	1	56	0		0			0		0	0		1	0	0	0	0	3	2	2	1	1	39	1	1.58	2/0735		9	6	1		1		3	2
[20-25[	0	0	0	0	0	0	0	0	0	0	1	2	0	1	1	60	0		0			0		1	0		3	0	0	0	0	2	2		0		40	1	1.63	2/0734		3	2	9		9		2	9
[40-45[	0	0	0	0	0	0	0	0	0	0	0	3	0	0	0	50	0		0			0		1	0		3	0	0	0	0	3	2		1		40	1	1.65	2/0725		9	5	1	death	1	prematurity	3	2
[30-35[	0	0	0	0	0	0	0	0	0	0	1	1	0	2	2	65	0		0			0		0	0		1	0	0	0	0	3	2		0		40	1	1.62	2/0743		9	5	1	permature birth	1	prematurity	2	9
[25-30[	0	0	0	0	0	0	0	0	0	0	1	1	0	0	0	56	0		0			0	1	1	0		1	0	0	0	0	3	2	1	1	3	39	1	1.68	2/0718		7	7	0		1		3	2
[30-35[	0	0	0	0	0	0	0	0	0	0	0	1	0	0	0	76	1		1			1		0	0		4	0	0	0	0	3	2		0		36	1	1.59	2/0716		7	4	1		1	Malformations	3	0
[25-30[	0	0	0	0	0	0	0	0	0	0	0	1	0	1	1	72	0		0			0		0	0		1	0	1	0	0	2	2		1		40	1	1.7	2/0758
[35-40[	0	0	0	0	0	0	0	0	0	0	1	1	0	0	0	66	0		1			0		1	0		1	0	0	0	0	3	2		1		40	1	1.61	2/0749		9	5	1	still birth	1	death bebe	3	2
[35-40[	0	0	0	0	0	0	0	0	0	0	0	1	0	3	0	63	0		0			0		0	0		4	0	0	0	0	3	3	3	1		41	1	1.68	2/0754		4	4	9		9		3	2
[35-40[	0	0	0	0	0	0	0	0	0	0	1	1	0	1	1	54	0		0			0		0	0		3	0	0	0	0	3	2	2	1		38	1	1.66	2/0741		6	6	1	respiratory distress	1	prematurity	3	2
[30-35[	0	0	0	0	0	0	1	0	0	0	0	1	0	2	1	66	0		0			0		1	1	PPROM	3	0	0	0	0	3	1		1		35	1	1.75	2/0732		6	6	1		9		3	2
[25-30[	0	0	0	0	0	0	0	0	0	0	0	1	0	0	0	61	1	0	0			0		1	0		1	0	0	0	0	3	2	1	1	1	39	1	1.6	2/0717		9	5	1		1	cardiac disorder	3	2
[25-30[	0	0	0	0	0	0	0	0	0	0	0	1	0	1	1	63	1	0	0			0		0	0		0	0	0	0	0	3		2	1	1	31	1	1.7	2/0728		7	7	1	Infection	1	Infection	3	2
[25-30[	0	0	0	0	0	0	0	0	0	0	0	1	0	0	0	53	0		0			0		0	0		1	0	0	0	0	3	2		1		40	1	1.69	3/0676		9	4	1				3	2
[25-30[	0	0	0	0	0	0	0	0	0	0	0	1	0	0	0	65	1		0			0		0	1	PPROM	1	0	0	0	0	3	3		1	2	36	1	1.64	3/0674		9	5	0		0		2	0
[30-35[	0	0	0	0	0	0	0	0	0	0	0	1	0	1	1	75	0		0			0		0	0		3	0	0	0	0	3	3		0		41	1	1.8	3/0673		6	6	0		1	Malformations	3	2
[25-30[	0	0	0	0	0	0	0	0	0	0	0	1	0	2	1	59	0		0			0		0	0		1	0	0	0	0	3	3		1		40	1	1.65	3/0671		6	6	1		1		2	2
[25-30[	0	0	0	0	0	0	0	0	0	0	0	0	0	0	0	62	0		0			0		0	0		1	0	0	0	0	2	2	2	1		39	1	1.47	3/0668		5	5	9		9		3	9
[35-40[	0	0	0	0	0	0	0	1	0	0	0	1	0	2	1	64	0		0			0		0	0		3	0	0	0	0	3	2		1		40	1	1.65	3/0667		8	7	1		1		2	2
[30-35[	0	0	0	0	0	0	0	0	0	0	0	0	0	2	2	58	0		0			0		0	0		3	0	0	0	0	3	3	3	1		41	1	1.58	3/0666		8	7	1	respiratory failure	1	respiratory failure	3	2
[20-25[	0	0	0	0	0	0	0	0	0	1	0	1	0	2	2	80	0		0			0		0	0		4	0	0	0	0	1	2	3	1		38	1	1.55	3/0665				0		0		1	2
[30-35[	0	0	0	0	0	0	0	0	0	0	0	0	0	4	3	60	0		0			0		0	0		1	0	0	0	0	2	1	2	1		40	1	1.68	3/0662				9		1	weakness	3	2
[20-25[	0	0	0	0	0	0	0	0	0	0	0	1	0	5	3	72	1	0	0			0		0	0		1	0	0	0	0	1	1	2	1		35	1	1.66	3/0657		2	4	9		0		3	2
[20-25[	0	0	0	0	0	0	0	0	0	0	0	1	0	2	1	62	0		0			0		0	0		1	0	0	0	0	3	3		1		40	1	1.62	3/0651		5	5	0		9		3	9
[20-25[	0	0	0	0	0	0	0	0	0	0	1	2	0	2	1	65	0		0			0		0	0		1	0	0	0	0	2	2		1		39	1	1.65	3/0650		2	1	0		0		3	1
[25-30[	0	0	0	0	0	0	0	0	0	0	1	1	0	2	1	65	0		0			0		0	0		1	0	0	0	0	3	2	2	1	3	40	1	1.8	3/0649		7	7	9		9		3	2
[25-30[	1	0	0	0	0	0	0	0	0	0	1	1	0	6	2	75	0		0			0		0	0		3	0	0	0	0	3	1	3	1		40	1	1.6	3/0648		5	6	1		1	death	3	2
[20-25[	0	0	0	0	0	0	0	0	0	0	1	2	0	0	0	57	1		0			0		0	1	PPROM	3	0	0	0	0	2	2		0		35	1	1.5	3/0678		7	5	1	death	1	fetal death	0	0
[25-30[	0	0	0	0	0	0	0	0	0	0	0	1	0	0	0	77	0		1	1		0		0	0		1	0	0	0	0	3	2	2	1	2	40	1	1.67	3/0752		6	4	1	fever	1	fever	3	2
[15-20[	0	0	0	0	0	0	0	0	0	0	0	2	0	1	1	54	0		0			0		0	0		1	0	0	0	0	3	1		1		40	1	1.54	3/0751		8		9		9		2	2
[30-35[	0	0	0	0	0	0	0	0	0	0	0	1	0	0	0	64	0		0			0		0	0		1	0	0	0	0	3	3		1		41	1	1.73	3/0750		5	4	1	pulmonary disorder	1	death	2	2
[20-25[	0	0	0	0	0	0	0	0	1	0	0	2	0	1	1	129	0		1	1		0		0	0		3	0	0	0	0	2	1	2	1		39	1	1.69	3/0749		9	9	1		0		1	2
[25-30[	0	0	0	0	0	0	0	0	0	0	1	0	1	2	2	60	0		0			0		0	0		1	0	0	0	0	2	3		0		36	1	1.55	3/0748		4	5	9		9		2	9
[30-35[	0	0	0	0	0	0	0	0	0	0	0	1	0	1	1	51	0		0			0		0	0		2	0	0	0	0	3	3		1		37	1	1.5	3/0747		7	7	1	death	1		2	2
[25-30[	0	0	0	0	0	0	0	0	0	0	1	1	0	1	1	56	0		0			0		0	0		1	0	0	0	0	3	3		1		40	1	1.59	3/0746		7	7	0		9		2	0
[30-35[	0	0	0	0	0	0	0	1	0	0	0	0	0	6	6	79	0		0			0		0	0		1	0	1	0	0	1	2		1		41	1	1.74	3/0745
[30-35[	0	0	0	0	0	0	0	0	0	0	0	0	0	1	1	78	0		1			0		0	0		1	0	0	0	0	3	2		0		39	1	1.69	3/0744		7	5	1	cardiac and respiratory disorder	1	cardiorespiratory complication	3	2
[25-30[	1	0	0	0	0	0	0	0	0	0	0	2	0	1	1	55	0		0			0		0	0		1	0	0	0	0	2	3		1		39	1	1.71	3/0696		9	9	9		9		2	2
[30-35[	0	0	0	0	0	1	0	0	0	0	0	1	0	1	1	48	0		0			0		0	0		3	0	0	0	0	3	3	2	1		39	1	1.62	3/0695		5	5	1	respiratory disorder	1	Prematurity	3	2
[30-35[	0	0	0	0	0	0	0	0	0	0	0	1	0	0	0	59	0		0			0		0	0		1	0	0	0	0	3	3	1	1	3	38	1	1.6	3/0694		9	9	1		1		3	2
[30-35[	0	0	0	0	0	0	0	0	0	0	0	1	0	1	1	65	0		1			0		0	0		1	0	0	0	0	3	2		1		41	1	1.62	3/0692		9	9	9		9		2	9
[25-30[	0	0	0	0	0	0	0	0	0	0	0	3	1	1	1	68	0		0			0		0	0		3	0	0	0	0	3	2		0		40	1	1.75	3/0689		5	4	1	cardiac and respiratory disorder	1	Infection	2	2
[20-25[	1	0	0	0	0	0	0	0	0	0	0	2	0	0	0	54	0		0			0		0	1	PPROM	0	0	0	0	0	3	3		0		36		1.59	3/0801		6	5	1		1		2	2
[30-35[	1	0	0	0	0	0	0	0	0	0	0	1	0	1	0	51	0		0			0		0	0		1	0	0	0	0	3	3		1	1	39	1	1.68	3/0806		0	0	1	respiratory disorder	1	prematurity	3	2
[25-30[	0	0	1	0	0	0	0	0	0	1	0	1	0	0	0	83	0		0			1		0	0		2	0	0	0	0	3	2		1		39	1	1.63	3/0812		7	5	1	low blood pression	1		3	2
[20-25[	0	0	0	0	0	0	0	0	0	0	0	2	0	0	0	54	0		0			0		0	0		1	0	0	0	0	3	3		1		40	1	1.69	3/0824		9	5	1	pulmonary infection	0		2	2
[35-40[	0	0	0	0	0	0	0	0	0	0	0	1	0	2	2	64	0		1			0		0	0		1	0	0	0	0	3	3		0		40	1	1.67	3/0821		8	6	1	pulmonary infection	9		2	2
[30-35[	0	0	0	0	0	0	0	0	0	0	0	1	0	0	0	54	0		0			0		0	0		1	0	0	0	0	3	2	2	1		38	1	1.58	3/0809		7	7	9		1		3	2
[25-30[	0	0	1	0	0	0	0	0	0	0	0	0	0	1	1	57	0		0			0		1	0		2	0	0	0	0	3	2		1		41	1	1.65	3/0828		6	6	1	respiratory disorder	1		2	2
[20-25[	0	0	0	0	0	0	0	0	0	0	0	1	0	1	1	65	0		0			0		0	0		1	0	0	0	0	3	3		1		39	1	1.76	3/0822		5	7	9		9		0	0
[20-25[	0	0	0	0	0	0	0	0	0	0	0	1	0	0	0	55	0		0			0		0	0		1	0	0	0	0	3	3	1	1	3	39	1	1.6	3/0814		5	5	1		1		3	2
[30-35[	0	0	0	0	0	0	0	0	0	0	1	1	0	2	1	102	0		0			0		0	0		3	0	0	0	0	2	1	2	0		40	1	1.72	3/0815		7	7	9		9		2	2
[30-35[	0	0	0	0	0	0	0	0	0	0	1	1	0	1	0	46	0		0			0		0	0		3	0	0	0	0	3	2	2	1		40	1	1.61	3/0826		8	6	1	acute respiratory distress	1	lost of pregnancy	3	2
[30-35[	0	0	0	0	0	0	0	0	0	0	0	0	0	2	1	62	0		0			0		0	0		1	0	0	0	0	3	3	2	1	1	41	1	1.65	3/0833		5	5	1	respiratory disorder	1	mother's fever consequences	2	2
[25-30[	0	0	0	0	0	0	0	0	0	0	0	1	0	1	1	65	0		0			0		0	0		1	0	0	0	0	3	3		0		40	1	1.68	3/0787		8	8	9		9		2	2
[25-30[	0	0	0	0	0	0	0	0	0	0	0	1	0	1	1	71	0		0			0		0	0		3	0	0	0	0	3	1		1		39	1	1.63	3/0802		8	4	1	fever	1	prematurity	2	9
[25-30[	0	0	0	0	0	0	0	0	0	0	0	1	0	0	0	66	0		0			0		0	0		1	0	0	0	0	3	3		1		39	1	1.72	3/0784		9	6	1		1		2	2
[25-30[	0	0	0	0	0	0	0	0	0	0	0	1	0	1	1	50	0		0			0		0	0		3	0	0	0	0	3	3		0		38	1	1.63	3/0783		9	6	1	pulmonary disorder	1		3	0
[30-35[	0	0	0	0	0	0	0	0	0	0	0	0	0	0	0	65	0		0			0		0	0		1	0	0	0	0	3	3		1		41	1	1.69	3/0782		6	5	9		1	fever	2	2
[35-40[	0	0	0	0	0	0	0	0	0	0	0	1	0	4	2	67	0		0			0		0	1	hepatic colic	1	0	0	0	0	3	2		0		33	1	1.66	3/0781				9		9		2	0
[20-25[																											1	0	0	0	1	1	2		1		33	1		3/0757
[30-35[	0	0	0	0	0	0	0	0	0	0	0	0	1	1	1	97	0		0			0		0	0		1	0	0	0	0	3	2	2	1	1	38	1	1.7	3/0763		7	7	1	respiratory disorder	1	cardiorespiratory malformation	3	2
[30-35[	0	0	0	0	0	0	0	0	0	0	1	1	0	2	1	45	0		0			0		0	0		1	0	0	0	0	3	2	2	1		39	1	1.46	3/0765		7	4	1		1		3	2
[35-40[	0	0	0	0	0	0	0	0	0	0	0	1	0	0	0	83	0		0			0		0	0		1	0	0	0	0	3	3	2	1	3	41	1	1.76	3/0766		9	5	1	Infection	1	lost of pregnancy	3	2
[25-30[	0	0	0	0	0	0	0	0	0	0	0	1	0	0	0	48	1		0			0		0	0		0	0	0	0	0	3	2		1	4	35		1.67	3/0768		6	6	9		9		1	2
[15-20[	0	0	0	0	0	0	0	0	0	0	1	3	0	2	1		0		0			0		0	0		0	0	1	0	0	2	3		0		37	0		2/0768
[35-40[	0	0	0	0	0	0	0	0	0	0	0	3	0	0	0	68	0		0			0	1	1	0		1	0	0	0	0	3	3	2	1	2	38	1	1.51	2/0766		7	6	1	Infection	1	fetal infection	3	2
[25-30[	0	0	0	0	0	0	0	0	0	0	0	1	0	0	0	56	1		0			0		0	0		3	0	0	0	0	3	2		0		38	1	1.6	2/0760		9	9	1	death	1	death	3	2
[35-40[	0	0	0	0	0	0	0	0	0	1	0	1	0	4	4	73	0		0			0		0	0		1	0	1	0	0	2	2		1		41	1	1.53	2/0757
[20-25[	0	0	0	0	0	0	0	0	0	1	1	1	0	2	0	88	0		0			0		0	0		1	0	0	0	0	2	2		1		41	1	1.72	2/0746		4	4	9		9		2	0
[30-35[	0	0	0	0	0	0	0	0	0	0	0	1	0	0	0	60	1	0	0			0	1	1	0		1	0	0	0	0	2	2	2	1		35	1	1.69	2/0738		9	5	1	fever	1		3	2
[25-30[	0	1	1	0	0	0	1	0	0	0	0	1	0	2	1	52	0		0			0		0	0		2	0	0	0	0	2	2	2	1		40	1	1.5	2/0753		8	5	1	lost of pregnancy	1	Malformations	2	2
[25-30[	0	0	0	0	0	0	0	0	0	0	0	2	0	2	1	60	0		0			0		0	0		4	0	0	0	0	3	2		1		39	1	1.58	2/0730		9	5	1		1		2	9
[30-35[	0	0	0	0	0	0	0	1	0	0	0	3	0	1	1	63	0		0			0	1	1	0		2	0	0	0	0	3	2	3	1		37	1	1.62	2/0727		3	7	9		9		3	2
[25-30[	0	0	0	0	0	0	0	0	0	0	0	1	0	4	2	67	0		0			0		0	0		2	0	0	0	0	3	2		0		39	1	1.61	2/0726		7	6	9		9		2	2
[25-30[	0	1	0	0	0	0	0	1	0	0	0	1	0	0	0	57	0		0			0		0	0		2	0	0	0	0	3	2	1	1	3	41	1	1.56	2/0723		9	6	1	lost of pregnancy	1	illness	3	2
[20-25[	0	0	0	0	0	0	0	0	0	0	0	3	0	1	1	72	0		0			0		0	0		0	0	0	0	0	2	3		0		38	1	1.56	2/0707		5	5	9		9		3	1
[30-35[	0	0	0	0	0	0	0	0	0	0	1	1	0	1	0	46	0		0			0		0	0		1	0	0	0	0	3	1		1		39	1	1.6	2/0690		7	6	9		9		2	0
[30-35[	0	0	0	0	0	0	0	0	0	0	0	1	0	3	3	74	0		0			0		0	0		1	0	0	0	0	1	2		1		40	1	1.57	2/0682		7	5	1	fever	1	fever	1	1
[25-30[	0	0	0	0	0	0	0	0	0	0	0	3	0	0	0	45	0		0			0		0	0		1	0	0	0	0	3	3		1		41	1	1.59	2/0681		1	1	0		1	IUGR	3	2
[25-30[	0	0	0	0	0	0	0	0	0	0	0	1	0	1	1	55	0		0			0		0	0		1	0	0	0	0	3	2		1		40	1	1.5	2/0665		6	5	1		1		1	9
[25-30[	0	0	0	0	0	0	0	0	0	0	0	1	0	1	1	71	0		0			0		0	0		3	0	0	0	0	3	3		0		40	1	1.59	2/0669		8	7	1		1		2	2
[30-35[	0	0	0	0	0	0	0	0	0	0	0	1	0	1	1	54	0		0			0		0	0		3	0	0	0	0	3	3		0		40	1	1.63	2/0693		7	5	1	fever	1	fever	3	2
[35-40[	0	0	0	0	0	0	0	0	0	0	0	1	0	3	2	53	0		0			0		0	0		3	0	0	0	0	3	2		0		37	1	1.7	2/0688		6	4	1	respiratory distress	9		2	2
[20-25[	0	0	0	0	1	0	0	1	0	0	0	3	0	1	1	72	0		1			0		0	0		2	0	1	0	0	1	3		1		38	1	1.6	2/0800
[35-40[	0	0	0	0	0	0	0	0	0	0	0	1	0	2	1	122	0		1			0		0	0		3	0	0	0	0	3	3		0		40	1	1.83	2/0810		7	2	1		1		2	2
[20-25[	0	0	0	0	0	0	0	0	0	0	0	2	0	0	0	61	0		0			0	1	1	0		1	0	0	0	0	2	2	2	1		41	1	1.6	2/0799		5	5	9		1		3	2
[30-35[	0	0	0	0	0	0	0	0	0	0	0	1	0	1	1	80	0		0			0		0	0		2	0	0	0	0	3	2		1		40	1	1.64	2/0807		9	5	9		9		2	9
[30-35[	0	0	0	0	0	0	0	0	0	0	0	1	0	0	0	55	0		0			0		0	0		3	0	0	0	0	3	3		1	2	41	1	1.7	2/0805		9	6	1		1	acute respiratory distress	3	2
[35-40[	0	1	0	0	0	0	0	0	0	1	0	1	0	5	5	86	0		0			1		0	0		1	0	0	0	0	3	2		1		40	1	1.67	2/0801		8	5	9		9		2	2
[25-30[	0	0	0	0	0	0	0	0	0	0	0	1	0	0	0	60	0		0			0		0	0		3	0	0	0	0	3	2		0		37	1	1.57	2/0809		4	3	9		9		2	2
[25-30[	1	0	0	0	0	0	0	0	0	0	0	1	0	3	0	55	0		0			0		0	0		4	0	0	0	0	3	2		1		40	1	1.58	2/0806		9	5	9		9		2	0
[30-35[	1	0	0	0	0	0	0	0	0	0	0	3	0	4	3	60	0		0			0		0	0		1	0	0	0	0	2	3		1		38	1	1.7	2/0825		9	3	0		0		3	0
[25-30[	0	0	0	0	0	0	0	0	0	0	0	1	0	0	0	48	0		0			0		0	0		1	0	0	0	0	3	2	2	1		39	1	1.62	2/0823		9	2	9		9		3	0
[30-35[	0	0	0	0	0	0	0	0	0	0	1	1	0	1	0	61	0		0			0		0	0		1	0	0	0	0	3	2		1		41	1	1.6	2/0813		9	6	1		1	fetal distress	2	2
[25-30[	0	0	0	0	0	0	0	1	0	0	0	1	0	3	0	50	0		0			0		0	0		3	0	0	0	0	3	2	1	1	3	39	1	1.52	2/0817		9	7	1	fever	1	development anomaly	3	2
[35-40[	0	0	0	0	0	0	0	0	0	0	0	1	0	2	2	51	0		0			0		0	0		0	0	0	0	0	3		2	1	2	40		1.58	2/0841		7	2	1	death	1	death	3	2
[35-40[	0	0	0	0	0	0	0	0	0	0	0	1	0	3	3	62	0		1	1		0		0	0		1	0	0	0	0	1	2	2	1		39	1	1.56	2/0832		4	8	1		9		3	1
[30-35[	0	0	0	0	0	0	0	0	0	0	0	1	0	2	1	53	0		0			0		0	0		1	0	0	0	0	3	3		0		41	1	1.68	2/0780		9	4	0		1		2	2
[25-30[	0	0	0	0	0	0	0	0	0	0	0	1	0	0	0	59	0		0			0		0	0		4	0	0	0	0	3	3		1		41	1	1.65	2/0775		6	4	9		9		0	2
[25-30[	0	0	0	0	0	0	0	0	0	0	0	1	0	2	2	53	0		0			0		1	0		1	0	0	0	0	2	2		1		40	1	1.6	2/0785		9	6	1		1		0	2
[35-40[	0	0	0	0	0	0	0	0	0	0	1	1	0	3	1	58	0		1			0		0	0		2	0	0	0	0	3	2		1		40	1	1.63	2/0783		6	5	1	death	1	death	1	2
[25-30[	1	0	0	0	0	0	0	0	0	0	0	1	0	0	0	60	0		0			0		0	0		3	0	0	0	0	2	3		1		39	1	1.5	2/0907		7	3	1		9		2	2
[20-25[	0	0	0	0	0	0	0	0	0	0	0	1	0	0	0	75	0		0			0		0	0		4	0	0	0	0	3	3	2	1		41	1	1.75	2/0884		7	6	1	premature birth	1	Prematurity birth	2	2
[25-30[	0	1	0	0	0	0	0	0	0	0	0	1	0	1	1	83	0		0			0		0	0		3	0	0	0	0	3	2		0		39	1	1.7	2/0862		7	5	1		0		2	9
[25-30[																											2	0	0	0	1	1	2		1					2/0724
[35-40[	0	0	0	0	0	0	0	0	0	0	0	1	0	0	0	53	0		0			0		0	0		3	0	0	0	0	3	2		0		41	1	1.56	2/0687		8	5	1	fever	1	respiratory disorder	2	2
[25-30[	1	0	0	0	0	0	0	0	0	1	0	1	0	0	0	79	0		0			0		0	0		1	0	0	0	0	3	3		1		41	1	1.62	2/0793		8	7	1		1		3	2
[25-30[	0	0	0	0	0	0	0	0	0	0	0	1	0	0	0	49	0		0			0		0	0		3	0	0	0	0	3	3		1		39	1	1.6	2/0852		7	5	1	respiratory disorder	1	death	3	2
[30-35[	0	0	0	0	0	0	0	0	0	1	0	1	0	0	0	90	0		0			0		0	0		1	0	0	0	0	3	3		1		41	1	1.63	3/0867		6	7	1	fever	1	maternal fever consequences	2	2
[25-30[	0	0	0	0	0	0	0	0	0	0	0	1	0	0	0	53	0		0			0		0	0		4	0	0	0	0	3	2		1		39	1	1.72	3/0859		3	2	1	fever	9		3	2
[30-35[	0	0	0	0	0	0	0	0	0	0	1	1	0	1	1	55	0		0			0		0	0		1	0	0	0	0	3	3		0		37	1	1.8	3/0843		6	6	1		1		2	2
[25-30[	0	0	0	0	0	0	0	0	0	1	0	1	0	1	0	105	0		0			0		0	0		1	0	0	0	0	3	2		1		41	1	1.65	3/0846		7	7	9		9		2	0
[25-30[	0	0	0	0	0	0	0	0	0	0	0	1	0	0	0	63	0		0			0		0	0		3	0	0	0	0	3	3		1		41	1	1.68	3/0842		7	6	9		9		2	2
[35-40[	0	0	0	0	0	0	0	0	0	0	0	1	0	2	2	62	0		0			0		0	0		1	0	0	0	0	3	2	2	1		41	1	1.75	3/0855		9	4	1	Pneumonits	9		3	2
[25-30[	0	0	0	0	0	0	0	0	0	0	0	1	0	2	1	59	0		0			0		0	0		1	0	0	0	0	3	2		0		38	1	1.62	3/0858		7	5	1	respiratory disorder	0		2	2
[30-35[	0	0	0	0	0	0	0	0	0	0	0	1	0	2	2	58	0		0			0		0	0		1	0	0	0	0	3	2		1		39	1	1.58	3/0863		9	9	9		9		1	2
[20-25[	0	0	0	0	0	0	0	0	0	0	0	3	0	1	1	69	0		0			0		0	0		3	0	0	0	0	3	2		1		41	1	1.74	3/0861				1		1		2	2
[20-25[	0	0	0	0	0	0	0	0	0	0	0	2	0	1	0	45	0		0			0		0	0		1	0	0	0	0	2	3	2	1	1	40	1	1.6	3/0661		0	0	9		1		3	2
[30-35[	0	1	0	0	0	1	0	0	0	0	0	1	0	1	0	68	0		0			0		0	0		3	0	0	0	0	3	2		0		40	1	1.65	3/0683		8	8	1	fever	1		2	9
[25-30[	0	0	0	0	0	0	0	0	0	0	1	2	0	3	3	74	1		0			0		0	0		0	0	0	0	0	2	3		0		35		1.72	3/0830		6	4	9		9		1	9
[25-30[	0	0	0	0	0	0	0	0	0	0	0	1	0	0	0	58	0		1			0		0	0		1	0	0	0	0	3	3		1		36	1	1.72	3/0823		6	6	1		1		2	2
[30-35[	0	0	0	0	0	0	1	0	0	0	0	3	0	1	1	104	0		0			0		0	0		3	0	0	0	0	3	3		1	3	38	1	1.85	3/0827		5	7	1	fever	1		3	0
[20-25[	0	0	0	0	0	0	0	0	0	0	0	2	0	1	1	80	0		0			0		0	0		3	0	1	0	0	2	2		1		39	1	1.78	3/0837
[30-35[																											3	0	0	0	1	2	1		0					3/0820
[25-30[	0	0	0	0	0	0	0	0	0	0	0	1	0	1	1	90	0		1	1		0		0	0		1	0	0	0	0	3	3	2	1		40	1	1.71	3/0805		6	3	1		1		2	2
[25-30[	0	0	0	0	0	0	0	0	0	0	1	1	0	1	1	72	0		0			0		0	0		3	0	0	0	0	3	3		0		40	1	1.74	3/0792		6	4	1		1		3	9
[35-40[	0	0	0	0	0	0	0	0	0	0	0	1	0	2	2	81	0		1			0		0	0		1	0	0	0	0	3	2		0		39	1	1.67	3/0922		5	6	1	fever	1		2
[30-35[	0	1	0	0	0	0	0	0	0	1	1	0	0	1	1	99	0		0			1		0	0		3	0	0	0	0	3	3		1		40	1	1.67	3/0900		9	8	1	respiratory disorder	9		3	2
[20-25[	0	0	0	0	0	0	0	0	0	0	0	0	0	0	0	57	0		0			0		0	0		1	0	0	0	0	3	2		0		40	1	1.67	3/0918				9		9		2	9
[35-40[	0	0	0	0	0	0	0	0	0	0	0	1	0	1	0	65	0		0			0		0	0		1	0	0	0	0	3	3		1		39	1	1.67	3/0905		8	5	1	respiratory infection	1	respiratory infection	2	2
[25-30[																											1	0	0	0	1	2	3							3/0921
[20-25[																											1	0	0	0	1	2	2							3/0910
[25-30[	1	0	0	0	0	0	0	0	0	0	0	1	0	0	0	57	1		0			0		0	0		1	0	0	0	0	3	3		0		39	0	1.69	3/0916		5	5	1	fever	9		2	2
[25-30[	0	0	0	0	0	0	0	0	0	0	0	0	0	3	2	71	0		1	0		0		0	0		1	0	0	0	0	2	2	3	1		40	1	1.7	3/0933		8	5	1		1		3	2
[25-30[	0	0	0	0	0	0	0	0	0	0	1	1	0	1	0	72	0		0			0		0	0		1	0	0	0	0	3	2		1		39	1	1.72	3/0919		7	5	1	premature birth	1	prematurity	2	2
[20-25[	0	0	0	0	0	0	0	0	0	0	1	3	0	5	5	65	0		0			0		0	0		1	0	0	1	0	1	3		0		41	0	1.65	3/0873
[30-35[	0	0	0	0	0	0	0	0	0	0	0	1	0	0	0	63	0		0			0		0	0		3	0	0	0	0	3	3		0		41	1	1.7	3/0906		7	5	9		9		2	9
[35-40[	0	0	0	0	0	0	0	0	0	0	0	1	0	1	1	68	0		0			0		1	0		3	0	0	0	0	3	3		1	3	37	1	1.7	3/0904		8	6	1	respiratory disorder	1	prematurity	3	2
[20-25[	0	0	0	0	0	0	0	0	0	0	0	1	0	3	1	57	0		1			0		0	0		1	0	0	0	0	3	3		1		39	1	1.57	3/0914		9	9	9		9		2	2
[35-40[	0	0	0	0	0	0	0	0	0	0	0	1	0	4	4	100	0		0			0		0	0		1	0	0	0	0	3	2		1		39	1	1.71	3/0911		9	7	1		9		2	2
[25-30[	0	0	0	0	0	0	0	0	0	0	0	1	0	1	1	72	0		1			0		0	0		3	0	0	0	0	3	3		1	4	39	1	1.6	3/0901		8	6	9		9		3	2
[30-35[	0	0	0	0	0	0	0	0	0	0	0	1	0	0	0	51	0		0			0		0	0		1	0	0	0	0	3	2		1		38	1	1.65	3/0908		9	5	1	respiratory disorder	9		2	2
[30-35[	0	0	0	0	0	0	0	0	0	0	0	1	0	1	1	68	0		0			0		0	0		1	0	0	0	0	3	2	1	1		39	1	1.68	3/0897		8	6	1	premature birth	9		2	2
[35-40[	0	0	0	0	0	0	0	0	0	0	0	1	1	1	1	63	1		0		0	1		0	1	vaginal bleeding	1	0	0	0	0	3	2	2	1		36	1	1.6	3/0903		8	9	1	fever	1	prematurity	3	2
[25-30[																											1	0	0	0	1	3	2							3/0969
[25-30[	0	0	0	0	0	0	0	0	0	0	0	1	0	1	1	84	0		0			0		0	0		1	0	0	0	0	3	2		1		40	1	1.62	3/0968		5	8	1		1		0	0
[25-30[	0	0	0	0	0	0	0	0	0	0	0	0	0	4	3	70	0		1			0		0	0		1	0	1	0	0	2	3		0		39	0	1.6	3/0967
[30-35[	0	1	0	0	0	0	0	0	0	0	0	1	0	1	1	58	0		0			0		0	0		3	0	0	0	0	3	2	2	1		41	1	1.69	3/0970		7	5	1	seizure	1		3	2
[25-30[	1	0	0	0	0	0	0	0	0	0	1	0	0	1	1	72	0		0			0		0	0		3	0	0	0	0	3	3		1		40	1	1.7	3/0964		8	4	1	respiratory disorder	9		2	2
[25-30[	0	0	0	0	0	0	0	0	0	0	0	1	0	2	1	47	0		0			0		0	0		3	0	0	0	0	3	2	2	1	3	39	1	1.5	3/0959		5	7	1		9		3	2
[30-35[	0	0	0	0	0	0	0	0	0	0	1	0	0	7	1	53	0		0			0		1	0		1	0	0	0	0	3	3		0		40	0	1.6	3/0972		6	9	1	fever	1	death	2	0
[30-35[	0	0	0	0	0	0	0	0	0	0	0	1	0	2	2	55	0		1			0		0	0		3	0	0	0	0	3	1		1		40	1	1.68	3/0958		5	2	1				2	2
[35-40[	0	1	0	0	0	0	0	0	0	1	1	0	0	5	4	106	0		0			0		0	0		2	0	0	0	0	3	2	2	1	3	39	1	1.68	3/0989		9	9	9		1	cardiac disorder	3	2
[25-30[	0	0	0	0	0	0	0	0	0	0	1	2	0	1	1	70	0		0			0		0	0		4	0	0	0	0	2	2		0		37	0	1.63	3/0973		7	3	9		0		0	0
[25-30[																											0	0	0	0	1	2	2							3/0932
[30-35[	0	0	0	0	0	0	0	0	0	0	0	1	0	5	2	60	0		1			0		1	0		2	0	0	0	0	3	2		1		37	1	1.69	3/0940		9	4	1		1		2	2
[25-30[	0	0	0	0	0	0	0	0	0	0	1	1	0	0	0	55	0		1	1		0		0	0		2	0	0	0	0	2	1	2	1		40	1	1.64	3/0841		6	6	1		1		3	2
[30-35[	0	0	0	0	0	0	1	0	0	0	0	1	0	0	0	78	0		0			0		0	0		3	0	0	0	0	3	1	1	1		38	1	1.65	3/0923		9	6	1		1	death	3	2
[25-30[	1	0	0	0	0	0	0	0	0	0	1	1	1	2	2	54	0		0			0		1	0		4	0	0	0	0	2	3		0		39	0	1.63	3/0864		6	6	9		9		2	2
[30-35[	0	0	0	0	0	0	0	0	0	0	0	1	0	3	2	89	0		0			0		0	0		3	0	0	0	0	2	3	2	1		40	1	1.68	3/0850		9	3	0		1		2	2
[35-40[	0	0	0	0	0	0	0	0	0	0	0	1	0	0	0	67	0		0			0		0	0		3	0	0	0	0	3	2	2	1		40	1	1.63	3/0857		8	4	1	cardiac and respiratory disorder	1	cardiac and respiratory disorder	3	2
[35-40[	0	0	0	0	0	0	0	0	0	0	0	1	0	0	0	59	0		0			0		0	0		3	0	0	0	0	3	3		1		40	1	1.72	3/0852		4	5	1		1		2	2
[25-30[	0	0	0	0	0	0	0	0	0	0	0	0	0	0	0	61	0		0			0		0	0		1	0	0	0	0	2	3	3	1		40	1	1.66	3/0983		9	9	9		0		3	1
[30-35[	0	0	0	0	0	0	0	0	0	0	0	3	1	1	1	49	0		0			0		0	0		3	0	0	0	0	3	2		0		33	1	1.53	3/0957		6	3	1	fever	1		2	2
[30-35[	0	0	0	0	0	0	0	0	0	0	0	1	0	0	0	56	0		0			0		0	0		1	0	0	0	0	3	3		1		40	1	1.64	3/1001		7	5	1	fever	9		1	0
[35-40[	0	0	0	0	0	0	0	0	0	0	0	1	0	3	1	62	0		0			0		0	0		3	0	0	0	0	3	3		0		38	1	1.74	2/0899		6	3	0		1	fever	2	9
[25-30[	0	0	0	0	0	0	0	0	0	0	0	1	0	1	1	64	0		0			0		0	0		1	0	0	0	0	3	2		0		41	1	1.64	2/0902		7	9	1		1		0	0
[35-40[	0	0	0	0	0	0	0	0	0	0	1	1	0	1	0	56	0		0			0		1	0		3	0	0	0	0	3	3		1		39	1	1.68	2/0905		7	4	1	death	1		3	2
[30-35[	0	0	0	0	0	0	0	0	0	0	1	1	0	2	2	50	0		0			0		0	0		2	0	0	0	0	3	2		1		40	1	1.67	2/0890		8	6	1		1		3	0
[20-25[	0	0	0	0	0	0	0	0	0	0	1	2	0	2	0	61	0		0			0		1	0		4	0	0	0	0	2	2		1		41	1	1.56	2/0915		6	6	9		9		2	0
[30-35[	0	0	0	0	0	0	0	0	0	0	0	1	0	2	1	64	0		0			0		0	0		1	0	0	0	0	3	3	2	1	3	41	1	1.72	2/0904		7	3	1	respiratory disorder	1	Malformations	3	2
[25-30[	0	0	0	0	0	0	0	0	0	0	0	1	0	2	2	67	0		0			0		0	0		1	0	0	0	0	2	2	2	1		39	1	1.6	2/0912		7	2	9		9		2	9
[30-35[	1	0	0	0	0	0	0	0	0	0	1	1	0	6	3	55	0		0			0		0	0		1	0	0	0	0	3	2	2	1		39	1	1.63	2/0896		7	3	1		1		3	2
[25-30[	0	0	0	0	0	0	0	0	0	0	0	1	0	0	0	96	0		0			0		0	1	fœtal pathology	0	0	0	0	0	2	3		0		40		1.68	2/0876		9	7	1	Infection	1	fever	0	0
[30-35[	0	0	0	0	0	0	0	0	0	0	0	1	0	2	2	59	0		0			0		0	0		1	0	0	0	0	2	3		1		40	1	1.6	2/0894		4	7	1		1	fever	0	0
[25-30[	0	0	1	0	0	0	0	0	0	0	0	1	0	0	0	61	0		0			0		0	0		2	0	0	0	0	3	2	2	1		40	1	1.64	2/0914		4	4	1	death	1	Prematurity birth	3	2
[25-30[	0	0	0	0	0	0	0	0	0	0	0	1	0	0	0	56	1	0	0			0		0	0		3	0	0	0	0	3	2	2	1		37	1	1.7	2/0911		7	5	1	premature birth	1	Prematurity birth	3	2
[15-20[	0	0	0	0	0	0	0	0	0	0	1	2	0	0	0	78	1		0			0		0	1	PPROM	0	1	0	0	0	2	3		0		25		1.66	2/0918
[30-35[	0	1	0	0	0	0	0	0	0	0	0	1	1	5	4	65	0		0			1		0	0		4	0	0	0	0	3	2		1		40	1	1.61	2/0921		6	5	9		9		2	2
[20-25[																											1	0	0	0	1	3	2							2/0938
[30-35[	0	0	0	0	0	0	0	0	0	0	0	1	0	1	1	58	0		0			0		0	0		3	0	0	0	0	3	2	2	1		41	1	1.63	2/0939		9	9	1	immunity decrease	9		3	2
[25-30[	0	0	0	0	0	0	0	0	0	0	1	0	0	1	0	65	0		0			0		0	0		0	0	0	0	0	3	2		0		31		1.58	2/0940		7	6	1	lost of pregnancy	9		0	0
[35-40[	1	0	0	0	0	0	0	0	0	0	0	1	1	3	2	58	0		0			0		0	0		3	0	0	0	0	3	2		1		39	1	1.64	2/0931		4	5	1	respiratory disorder	0		2	0
[40-45[	0	0	0	0	0	0	0	0	0	0	0	0	0	7	6	65	1		1			0		0	0		3	0	0	0	0	3	1		1		34	1	1.63	2/0936		8	6	1	fever	9		0	2
[30-35[	0	0	0	0	0	0	0	0	0	0	0	1	0	0	0	50	0		0			0		0	0		1	0	1	0	0	1	3		0		38	0	1.55	2/0937
[35-40[	0	0	0	0	0	0	0	0	0	0	0	3	0	5	2	70	0		0			0		0	0		1	0	0	0	0	3	2		1		39	1	1.57	2/1008		8	7	9		9		2	2
[35-40[	0	0	0	0	0	0	0	0	0	0	0	3	0	2	2	62	0		0			0		0	0		1	0	1	0	0	1	3		0		39	0	1.52	2/1013
[20-25[	0	0	0	0	0	0	0	0	0	0	0	1	0	0	0	72	0		1			0		0	0		3	0	0	0	0	3	3		0		41	1	1.69	2/0997		7	5	9		9		2	9
[15-20[	0	0	0	0	0	0	0	0	0	0	0	3	0	1	1		0		0			0		1	0		3	1	0	0	0	1	3		0			1		2/1023
[25-30[	0	0	0	0	0	0	0	1	0	0	1	0	0	1	1	50	0		0			0		0	0		0	0	1	0	0	1	3		0				1.55	2/1022
[35-40[	0	0	0	0	0	0	0	0	0	0	0	1	0	2	2	60	0		0			0		0	0		0	0	1	0	0	1	3		0		26		1.57	2/1020
[25-30[	0	0	0	0	0	0	0	0	0	0	0	1	0	1	1	68	0		0			0		0	0		1	0	0	0	0	3	3		1		41	1	1.68	2/1000		7	6	1	asthenia	1	fever	3	2
[25-30[	0	0	0	0	0	0	0	0	0	0	1	1	0	2	1	46	0		0			0		0	0		1	0	0	0	0	3	2		1		39	1	1.66	2/0983		6	4	0		1		2	2
[25-30[	0	0	0	0	0	0	0	0	0	0	0	1	0	2	1	55	0		0			0		0	0		1	0	0	0	0	2	2		1		40	1	1.63	2/0888		9	6	9		9		2	9
[25-30[	1	0	0	0	0	0	0	0	0	0	0	1	0	0	0	78	0		0			0		0	0		1	0	1	0	0	1	2		1		39	1	1.67	2/0887
[35-40[	1	0	0	0	0	0	0	0	0	0	1	1	0	2	2	56	0		1			0		0	0		2	0	0	0	0	3	2		1		38	1	1.57	2/0895		9	6	1		1		3	2
[30-35[	0	0	0	0	0	0	0	0	1	0	0	1	0	1	1	136	0		0			0		0	0		2	0	0	0	0	3	2	2	1		42	1	1.73	2/0893		9	7	1		1		3	2
[40-45[	0	0	0	0	0	0	0	0	0	0	1	1	0	1	1	52	0		0			0		0	0		1	0	0	0	0	3	1		1		41	1	1.7	2/0958		8	5	1	fever	1	IUGR	3	2
[25-30[	0	0	0	0	0	0	1	0	0	0	1	1	0	0	0	70	0		1	1		0		0	0		3	0	0	0	0	3	2	2	1		39	1	1.71	2/1164		7	6	9		9		3	2
[35-40[	0	0	0	0	0	0	0	0	0	0	0	1	0	2	2	64	0		0			0		0	0		3	0	0	0	0	3	1	2	1		39	1	1.65	2/0995		9	6	1	death	9		3	2
[30-35[	0	0	0	0	0	0	0	0	0	0	0	1	0	1	1	64	0		1			0		0	0		1	0	0	0	0	3	3		0		40	1	1.75	2/0990		9	5	1	lost of pregnancy	9		2	2
[25-30[	0	0	0	0	0	0	0	0	0	0	1	1	0	0	0	44	1		0			0		0	0		3	0	0	0	0	3	2		0		35	0	1.67	2/1009		6	6	9		9		0	9
[30-35[	0	0	0	0	0	0	0	0	0	0	0	1	0	0	0	59	0		0			0		0	0		1	0	0	0	0	3	3	2	1		41	1	1.64	2/1006		7	4	1		1		3	2
[30-35[	0	0	0	0	0	0	0	0	0	0	0	1	0	1	1	67	0		0			0		0	0		1	0	0	0	0	3	2		1		40	1	1.77	2/1002		8	5	9		9		3	2
[35-40[	0	0	0	0	0	0	0	0	0	0	1	1	0	2	1	58	0		0			0		0	0		4	0	0	0	0	3	2	2	1		39	1	1.69	2/1005		7	7	1	fever	9		3	2
[30-35[	0	0	0	0	0	0	0	0	0	0	0	0	0	0	0	57	0		0			0		0	0		1	0	0	0	0	3	2		1		41	1	1.75	2/0948		5	5	1		1		2	2
[30-35[	0	0	1	0	0	0	0	0	0	0	0	1	0	1	1	65	0		0			0		0	0		3	0	0	0	0	3	2		1		39	1	1.73	2/0966		6	5	1		9		2	2
[30-35[	1	0	0	0	0	0	0	0	0	0	0	1	0	0	0	91	0		0			0		0	0		4	0	0	0	0	3	3		0		41	1	1.73	2/0967		9	6	1		9		2	2
[20-25[	0	0	0	0	0	0	0	0	0	0	0	0	0	0	0	81	0		0			0		0	0		0	0	0	0	0	2	3		0		39		1.69	2/0976		6	6	9		0		2	2
[25-30[	1	0	0	0	0	0	0	0	0	0	0	1	0	0	0	77	0		0			0		0	0		1	0	0	0	0	1	2	2	1		38	1	1.7	2/0975		5	7	9		9		2	9
[30-35[	0	0	0	0	0	0	0	0	0	0	0	1	0	2	2	50	0		0			0		0	0		3	0	0	0	0	2	3		1		38	1	1.74	2/0979		6	3	9		9		3	9
[20-25[	0	0	0	0	0	0	0	0	0	0	0	2	0	1	1	62	1		0			0		0	0		1	0	0	0	0	2	2		1		40	1	1.6	2/0982		8	5	9		9		3	2
[35-40[	0	0	0	0	0	0	0	0	0	0	1	1	0	1	1	55	0		0			0		0	0		3	0	0	0	0	3	2		0		39	1	1.56	2/0972		9	5	1	Infection	9		1	0
[20-25[	0	0	0	0	0	0	0	0	0	0	0	2	0	0	0	52	0		0			0		0	0		3	0	0	0	0	2	3		0		36	0	1.56	2/0930		6	5	9		9		2	0
[35-40[	0	0	0	0	0	0	0	0	0	0	0	1	0	2	1	50	0		0			0		0	0		1	0	1	0	0	1	2		1		39	1	1.7	2/0949
[20-25[	0	0	0	0	0	0	0	0	1	0	0	1	0	2	1	110	0		0			0		0	0		4	0	0	0	0	2	2		1		40	1	1.66	2/0946		5	5	1		9		2	0
[25-30[	0	0	0	0	0	0	0	0	0	0	0	1	0	4	2	50	0		0			0		0	0		2	0	0	0	0	3	3		0		38	0	1.69	2/0944		4	9	1	respiratory disorder	1	Transmission to the baby	2	2
[25-30[	0	0	0	0	0	0	0	0	0	0	0	1	0	2	1	65	0		0			0		0	0		1	0	0	0	0	3	3		1		39	1	1.58	2/0945		6	6	9		9		2	9
[35-40[	0	0	0	0	0	0	0	0	0	0	0	1	0	1	1	75	0		0			0		0	0		3	0	0	0	0	3	2		1	3	40	0	1.62	2/0943		7	5	1	fever	1		2	2
[30-35[	0	0	0	0	0	0	0	0	0	0	0	1	0	1	1	70	0		0			0		0	0		1	0	0	0	0	3	2		0		40	1	1.71	2/0950		5	3	9		9		2	2
[20-25[	0	0	0	0	0	0	0	0	0	0	0	0	0	0	0	85	0		0			0		0	0		4	0	0	0	0	2	3		0		40	1	1.65	2/0956		7	8	1		1		0	1
[20-25[	0	0	0	0	0	0	0	0	0	0	0	2	0	0	0	68	0		0			0		0	0		1	0	0	0	0	2	2		0		40	1	1.61	2/0867		7	7	9		0		3	2
[35-40[	0	0	0	0	0	0	1	1	0	0	0	0	0	2	2	64	0		0			0		0	0		3	0	1	0	0	1	2		1		39	1	1.67	2/1014
[25-30[	0	0	0	0	0	0	1	0	0	0	0	1	0	0	0	53	0		0			0		0	0		3	0	0	0	0	3	2	2	1	3	40	1	1.6	2/0985		7	5	0		1	development anomaly	3	2
[30-35[	0	0	0	0	0	0	0	0	0	0	0	3	0	3	1	34	0		0			0		0	0		3	0	0	0	0	2	2		0		39	1	1.62	2/0965		8	5	9		0		0	9
[30-35[	0	0	0	0	0	0	0	0	0	0	0	3	0	0	0	55	0		0			0		0	0		3	0	0	0	0	3	3		0		39	1	1.7	2/0959		7	5	1	Bronchitis	9		0	9
[30-35[	0	1	0	0	0	0	0	0	0	0	0	1	0	1	1	85	0		1			0		0	0		3	0	0	0	0	3	2		0		38	1	1.73	2/0986		9	6	1	fever	9		0	9
[30-35[	0	0	0	0	0	0	0	0	0	0	0	1	0	1	1	74	0		0			0		1	0		1	0	0	0	0	3	2		1	4	40	1	1.67	2/0879		8	6	1	fever	1		2	2
[20-25[	1	0	0	0	0	0	0	0	0	0	1	2	0	1	1	86	0		0			0		1	0		1	0	0	0	0	3	2		1		39	1	1.77	2/0913		9	9	1		1	respiratory disorder	2	2
[20-25[	0	0	0	0	0	1	0	0	0	0	0	1	0	0	0	52	0		0			0		0	0		3	0	0	0	0	3	1		1		39	1	1.69	2/0968		6	4	0		1		2	2
[25-30[	0	0	0	0	0	0	0	0	0	1	0	1	0	1	1	98	0		0			0		0	0		3	0	0	0	0	3	2	2	1		39	1	1.7	2/0970		9	9	1	death	1		3	2
[25-30[	0	0	0	0	0	0	0	0	0	0	0	1	0	1	1	65	0		0			0		0	0		1	0	0	0	0	3	2		1	3	39	1	1.71	2/1003		7	3	0		9		2	9
[20-25[	0	0	0	0	0	0	0	0	0	0	1	2	0	1	0	42	0		0			0		1	0		1	0	0	0	0	2	3		0		36	0	1.68	2/0974		6	9	1		1		3	2
[25-30[	0	0	0	0	0	0	0	0	0	0	0	0	0	3	1	47	1		0			0		0	0		4	0	0	0	0	3	2		1		35	1	1.56	2/0953		9	5	1	fever	1	Otitis and sinusitis	3	2
[25-30[	0	0	0	0	0	0	0	0	0	0	0	1	0	3	2	57	0		0			0		0	0		3	0	0	0	0	3	2		0		40	1	1.57	2/1028		5	5	9		1		2	2
[30-35[	0	0	0	0	0	0	0	0	0	0	0	1	0	2	2	70	0		1			0		0	0		3	0	0	0	0	2	2		0		35	0	1.64	2/1018		5	8	1		1		2	1
[25-30[	1	0	0	0	0	0	0	0	0	0	0	1	0	1	1	66	0		1			0		0	0		3	0	0	0	0	3	3		0		40	1	1.6	2/1066		8	5	9		9		3	2
[25-30[	0	0	0	0	0	0	0	0	0	0	0	1	0	1	1	68	0		0			0		0	0		1	0	0	0	0	3	3		1		41	1	1.58	2/1059		6	3	9		9		3	0
[20-25[	0	0	0	0	0	0	0	0	0	0	0	2	0	1	0	75	0		0			0		0	0		2	0	0	0	0	3	2		0		41	1	1.6	2/1072		7	5	9		9		2	9
[20-25[	0	0	0	0	0	0	0	0	0	0	1	0	0	2	1	64	1		0			0		0	0		0	0	0	0	0	2	2		1	3	39		1.66	2/0906		5	6	9		1		3	2
[35-40[	1	0	0	0	0	0	0	0	0	1	1	1	0	2	1	103	0		1	1		0		0	0		4	0	0	0	0	3	2	2	1		39	1	1.72	2/0854		7	6	1	lost of pregnancy	1	respiratory disorder	2	2
[30-35[	0	0	0	0	0	0	0	0	0	1	0	1	0	1	1	103	0		0			0		0	0		4	0	0	0	0	3	2		0		40	1	1.7	3/1021		9	6	1		9		0	0
[30-35[	0	0	0	0	0	0	0	0	0	0	1	1	0	0	0	55	0		0			0		0	0		3	0	0	0	0	3	2		0		39	1	1.6	3/1034		6	6	1	fever	1	Malformations	2	9
[20-25[	0	0	0	0	0	0	0	0	0	1	1	2	0	0	0	115	0		0			0		0	0		1	0	0	0	0	3	2		1		39	1	1.78	3/1032		5	5	1	lost of pregnancy	1	Malformations	2	2
[25-30[	0	0	0	0	0	0	0	0	0	0	1	0	0	0	0	55	0		0			0		0	0		1	0	0	0	0	3	3		1		41	1	1.62	3/1011		8	6	1	death	1		2	2
[20-25[	0	0	0	0	0	0	0	0	0	0	1	2	0	0	0	50	0		0			0		0	0		1	0	0	0	0	2	2		1		39	1	1.54	3/1042		5	4	1	lost of pregnancy	1	death	0	0
[35-40[	0	0	0	0	0	0	0	0	0	1	0	1	0	8	5	101	0		1	1		0		0	0		1	0	0	0	0	2	2	2	1		39	1	1.6	3/1049		5	7	9		9		3	9
[25-30[	0	0	0	0	0	0	0	0	0	0	0	0	0	0	0	60	0		0			0		0	0		1	0	0	0	0	3	2		1		40	1	1.63	3/0883		9		1		1	Prematurity birth	2	2
[25-30[	0	0	0	0	0	0	0	0	0	1	0	1	0	2	1	88	0		0			0		0	0		2	0	1	0	0	1	2		1		39	1	1.63	3/1024
[20-25[	0	0	0	0	0	0	0	0	0	0	0	0	0	2	1	65	0		0			0		0	0		1	0	0	0	0	3	3		0		38	0	1.6	3/0945		6	7	1	lost of pregnancy	1	Hypoxia	2	9
[30-35[	0	0	0	0	0	0	0	0	1	0	0	1	0	1	1	112	0		1			0		0	0		3	0	0	0	0	3	2		1		39	1	1.6	3/1016		7	7	1		0		3	2
[35-40[	0	0	0	0	0	0	0	0	0	0	0	1	0	2	1	53	0		0			0		0	0		1	0	0	0	0	3	3		0		41	1	1.63	3/1027		7	5	1	respiratory failure	9		3	2
[30-35[	0	0	0	0	0	0	0	0	0	0	0	1	0	1	1	55	0		0			0		0	0		1	0	0	0	0	3	2	1	1		39	1	1.68	3/1036		8	7	1	death	1	prematurity	3	2
[35-40[	0	0	0	0	0	0	0	0	0	0	0	1	0	3	1	53	0		0			0		0	0		4	0	0	0	0	1	3	3	1		41	1	1.49	3/1041		4	4	9		9		2	0
[35-40[	1	0	0	0	0	0	0	0	0	1	1	1	0	8	2	80	0		1			0		0	0		1	0	0	0	0	2	2		1		39	1	1.6	3/0991		6	7	1	weakness	9		2	9
[20-25[	0	0	0	0	0	0	0	0	0	0	0	3	0	2	2		0		0			0		0	0		0	0	1	0	0	1	3		0					3/1074
[20-25[	0	0	0	0	0	0	0	0	0	0	0	3	0	0	0	58	1	0	1	1		0		0	0		0	0	0	0	0	3	3	1	1	3	40		1.61	3/0979		9	9	1	death	1		3	0
[25-30[	0	0	0	0	0	0	0	0	0	0	0	1	0	4	2	70	1	1	0			0		0	0		1	0	0	0	0	2	2	3	1		41	1	1.62	3/0944		9	5	1	fever	1		3	9
[20-25[	0	0	0	0	0	0	0	0	0	0	1	2	0	0	0	50	0		0			0		0	0		3	0	0	0	0	2	2		0		41	1	1.61	3/1048		7	6	9		1	development anomaly	1	0
[25-30[	0	0	0	0	0	0	0	0	0	0	0	2	0	0	0	52	0		0			0		0	0		3	0	0	0	0	3	2		1		40	1	1.56	3/1030		6	6	1		1		2	2
[25-30[	0	0	0	0	0	0	0	0	0	0	0	1	0	1	0	69	1	1	1	1		0		0	1	PPROM	3	0	0	0	0	3	2	1	1	3	35	1	1.68	3/1051		9	5	1	death	1	prematurity and death	2	2
[25-30[	0	0	0	0	0	0	0	0	0	0	0	1	0	3	2	71	0		1			0		0	0		1	0	0	0	0	2	2		0		40	0	1.69	3/1091		7	3	9		9		1	2
[25-30[	0	0	0	0	0	0	0	0	0	0	0	1	0	0	0	43	0		0			0		0	0		1	0	0	0	0	3	3		1		39	0	1.63	3/1079		9	6	9		9		2	2
[20-25[	0	0	0	0	0	0	0	0	0	0	0	1	0	2	2	60	0		0			0		0	0		0	0	1	0	0	1	3		0		38		1.69	3/1123
[35-40[	0	0	0	0	0	0	0	0	0	0	0	1	0	1	1	88	0		1			0		0	0		3	0	0	0	0	3	2		1		39	1	1.65	3/1010		9	5	1		1		3	2
[20-25[	0	0	0	0	0	0	0	0	0	0	0	1	0	0	0	71	0		0			0		0	0		3	0	0	0	0	3	2		1	3	40	1	1.68	3/0866		5	5	0		0		2	2
[25-30[	0	0	0	0	0	0	0	0	0	0	0	0	0	1	1	60	0		0			0		0	0		1	0	0	0	0	3	3		1		40	1	1.6	3/1031		8	5	0		9		2	2
[25-30[	0	0	0	0	0	0	0	0	0	0	1	0	1	6	4	50	0		0			0		0	0		1	0	0	0	0	2	2		1		39	1	1.56	3/0992		3	5	9		9		3	2
[30-35[	0	0	0	0	0	0	0	0	0	0	0	3	0	2	1	52	0		0			0		0	0		3	0	0	0	0	3	2		0		40	1	1.7	2/1004		7	4	1		1		2	2
[40-45[	0	0	1	0	0	0	0	0	0	0	0	3	0	1	0		1		0			0		0	0		0	0	0	0	0	3	2		0		24			2/0812		9	4	9		9		2	2
[35-40[	0	0	0	0	0	0	0	0	0	0	0	3	0	2	0	63	0		0			0		0	0		3	0	0	0	0	3	2		1	3	37	1	1.59	2/0848		8	6	1		1	lost of pregnancy	2	2
[30-35[	0	0	0	0	0	1	0	0	0	0	0	1	0	0	0	62	0		0		0	1		0	0		3	0	0	0	0	2	1	2	1		39	1	1.55	2/0818		6	7	1		1		3	2
[30-35[	0	0	0	0	0	0	0	0	0	0	0	1	0	0	0	55	0		0			0		0	0		1	0	0	0	0	3	3	1	1	3	38	1	1.69	2/0891		7	5	1		1		3	2
[25-30[	0	0	0	0	0	0	0	0	0	0	0	1	0	1	1	50	0		0			0		0	0		3	0	0	0	0	3	2		0		39	1	1.68	2/0951		5	6	1		1	Malformations	2	0
[30-35[	0	0	0	0	0	0	0	0	0	0	0	3	0	4	2	47	0		0			0		0	0		3	0	0	0	0	3	2		0		37	1	1.64	2/0920		5	4	9		9		3	2
[30-35[	1	0	0	0	0	0	0	0	0	0	0	1	0	0	0	67	0		0			0	0	1	0		1	0	0	0	0	3	2	2	1	3	41	1	1.76	2/0964		6	6	1		1		2	2
[25-30[	0	0	0	0	0	0	0	0	0	0	0	1	0	0	0	68	0		0			0		0	0		3	0	0	0	0	3	2		1		39	1	1.65	2/1058		8	5	1	infection	1	Malformations	3	2
[30-35[	0	0	0	0	0	0	0	0	0	0	0	1	0	4	1	66	0		0			0		0	0		3	0	0	0	0	3	2	1	1	3	38	1	1.69	2/1062		9	5	1		1		3	2
[35-40[	0	0	0	0	0	0	0	0	0	0	0	1	0	6	5	69	0		0			0		0	0		2	0	0	0	0	3	2		1		38	1	1.64	2/1041		7	5	0		0		2	2
[35-40[	0	0	0	0	0	0	0	0	0	0	0	1	0	3	3	69	0		0			0		0	0		1	0	0	0	0	3	2		1	1	41	1	1.69	2/1042		7	6	1		9		2	2
[35-40[	0	0	0	0	0	0	0	0	0	0	0	1	0	5	4	72	0		1	0		0		0	0		2	0	0	0	0	3	2	3	1		39	1	1.6	2/1046		5	5	9		9		3	1
[30-35[	0	0	0	0	0	0	0	0	0	0	0	1	0	1	1	74	0		0			0		0	0		1	0	0	0	0	3	2		1		40	1	1.65	2/1043		6	6	1	lost of pregnancy	1	lost of pregnancy	2	2
[25-30[	0	0	0	0	0	0	0	0	0	0	1	1	0	1	1	47	0		0			0		0	0		3	0	0	0	0	3	1	1	1		40	1	1.6	2/1037		7	6	1	low blood pressure	1	Prematurity birth	2	2
[25-30[	0	0	1	0	0	0	0	0	0	0	1	0	0	1	1	56	0		0			0		0	0		3	0	0	0	0	3	2	2	1		38	1	1.65	2/1026		9	7	1	dehydratation	9		3	2
[30-35[	0	0	0	0	0	0	0	0	0	0	0	1	0	2	2	53	0		0			0		0	0		1	0	0	0	0	3	2		1		39	1	1.63	2/1025		9	9	9		9		0	0
[35-40[	0	0	0	0	0	0	0	0	1	1	0	1	0	2	2	134	0		0			0		0	0		3	0	0	0	0	3	3		1	1	39	1	1.76	2/1036		8	5	1	lost of pregnancy	1	lost of pregnancy	2	2
[35-40[	0	0	0	0	0	0	0	0	0	0	0	3	0	1	1	53	0		0			0		0	0		3	0	0	0	0	3	3		1	3	38	1	1.7	2/1019		7	4	1	infection	1	lost of pregnancy	3	2
[35-40[	0	0	0	0	0	0	0	0	0	0	0	1	0	2	1	59	0		0			0		0	0		4	0	0	0	0	3	2		0		38	1	1.68	2/1030		9	5	9		9		2	0
[25-30[	0	0	0	0	0	0	0	0	0	1	0	1	0	3	2	89	0		1	1		0		0	1	vaginal bleeding	1	0	0	0	0	2	3	3	1		40	1	1.68	2/1032		9	9	9		1		2	9
[20-25[	0	0	0	0	0	0	0	0	0	0	0	2	0	1	1	70	0		1			0		0	0		1	0	0	0	0	2	3		0		39	1	1.62	2/1021		5	5	9		9		3	9
[20-25[	1	0	0	0	0	0	0	0	0	1	0	2	0	3	3	103	0		0			0		0	0		1	0	0	0	0	2	3		1		39	1	1.7	2/1113		5	5	9		9		2	2
[20-25[	0	0	0	0	0	0	0	0	0	0	0	2	0	0	0	87	0		0			0		0	0		1	0	0	0	0	3	3	1	1		41	1	1.68	2/1112		5	5	1		1	IUGR	3	2
[35-40[	0	0	0	0	0	0	0	0	0	0	0	1	0	3	2	52	0		0			0		0	0		2	0	0	0	0	3	2		1		40	1	1.68	2/1114		9	7	1		9		2	2
[30-35[	0	0	0	0	0	0	0	0	0	0	1	1	0	1	1	52	0		0			0		0	0		3	0	0	0	0	3	3		0		37	0	1.62	2/1121		6	7	9		9		3	9
[30-35[	0	0	0	0	0	0	0	0	0	0	1	1	0	1	1	64	0		0			0		0	0		1	0	0	0	0	3	2	2	1		41	1	1.57	2/1141		7	5	9		9		3	2
[25-30[	0	0	0	0	0	0	0	0	0	0	1	0	0	3	2	69	0		0			0		0	0		1	0	0	0	0	2	2		1		40	1	1.63	2/1122		6	5	9		9		2	9
[35-40[	0	0	0	0	0	0	1	0	0	1	0	0	0	4	3	90	0		0			0		0	0		3	0	0	0	0	3	1		1		40	1	1.7	2/1132		6	5	1		9		2	2
[25-30[	0	0	0	0	0	0	0	0	0	0	0	3	0	1	0	75	0		0			0		0	0		3	0	0	0	0	3	3	1	1	2	38	0	1.8	2/1078		6	4	1	dehydratation	1		3	2
[40-45[	0	0	0	0	0	0	0	0	0	0	0	1	0	4	1	62	0		0			0		0	0		3	0	0	0	0	3	1	2	1		41	1	1.72	2/1051		7	4	1	acute respiratory distress	1	Prematurity birth	3	2
[25-30[	1	0	0	0	0	0	0	0	0	0	0	1	0	6	6	69	0		1			0		0	0		1	0	0	0	0	2	2		1	3	40	1	1.64	2/1039		2	1	0		9		2	9
[35-40[	0	0	0	0	0	0	0	0	0	0	0	0	0	3	2	57	0		0			0		0	0		2	0	0	0	0	2	2		0		40	1	1.7	2/1038		5	6	1		9		2	0
[25-30[	0	0	0	0	0	0	0	0	0	0	1	1	0	0	0	73	0		0			0		0	0		3	0	0	0	0	3	3		1		40	1	1.71	2/1040		9	5	9		1		2	2
[35-40[	0	0	0	0	0	0	0	0	0	0	0	0	0	0	0	54	0		0			0		1	0		1	0	1	0	0	1	3		0		40	0	1.59	2/1106
[25-30[	0	0	0	0	0	0	0	0	0	0	0	1	0	0	0	62	0		0			0		0	0		1	0	0	0	0	3	3	2	1		41	1	1.61	2/1100		9	3	1		9		3	2
[25-30[	0	0	0	0	0	0	0	0	0	0	0	1	0	0	0	89	0		1			0		0	0		3	0	0	0	0	3	2		1	3	39	1	1.7	2/1103		7	5	9		9		2	9
[30-35[	0	0	1	0	0	0	0	0	0	0	0	0	0	1	0	61	0		0			0		0	0		3	0	0	0	0	2	2		1		41	1	1.7	2/1109		0	4	9		1		1	2
[30-35[	0	0	0	0	0	0	0	0	0	1	0	0	0	3	2	86	0		0			0		0	0		1	0	0	0	0	3	2		1		41	1	1.65	2/1102		7	5	1	lost of pregnancy	1		2	2
[25-30[	0	0	0	0	0	0	0	0	0	0	0	3	0	1	1	110	0		1			0		0	0		1	0	0	0	0	2	2		1		39	1	1.72	2/1104		9	5	1		1		1	0
[15-20[	0	0	0	0	0	0	0	0	0	0	0	2	0	0	0	44	0		0			0		0	0		1	1	0	0	0	1	3		0		41	0	1.5	2/1130
[30-35[	0	0	0	0	0	0	1	0	0	0	0	3	0	1	1	68	0		0			0		0	0		3	0	0	0	0	3	3	2	1	2	40	1	1.69	3/0885		7	5	1	death	1	death	3	2
[35-40[	0	0	0	0	0	0	0	0	0	0	0	1	0	1	1	64	0		0			0		1	0		1	0	0	0	0	3	2		1		41	1	1.63	3/1111		6	3	9		9		1	9
[35-40[	0	0	0	0	0	0	0	0	0	0	0	1	0	3	3	71	0		1	1		0		0	0		1	0	0	0	0	3	2	2	1		39	1	1.68	3/1078		7	5	9		9		2	2
[40-45[	0	0	0	0	0	0	0	0	0	0	1	1	0	1	1	46	0		0			0		0	0		2	0	0	0	0	3	2	2	1		40	1	1.68	3/1090		8	5	1	fever	1	fever	3	2
[30-35[	0	0	1	0	0	0	1	0	0	0	0	1	0	0	0	55	0		0			0	0	1	0		3	0	0	0	0	3	2	2	1		41	1	1.72	3/1089		7	6	1	fever	1	fetal distress	3	0
[25-30[	1	0	0	0	0	0	0	0	0	0	1	1	0	0	0	51	0		0			0		0	0		2	0	0	0	0	3	2	2	1		41	1	1.53	3/1087		6	6	1	Septicemia	1	Malformations et infections	3	2
[25-30[	0	0	0	0	0	0	0	0	0	0	0	2	0	0	0	59	0		0			0		0	0		1	0	0	0	0	3	3		0		37	0	1.58	2/1127		6	4	9		9		2	2
[20-25[																											4	0	0	0	1	3	2							2/1142
[30-35[	0	1	0	0	0	0	0	0	0	0	0	1	0	1	1	56	1		0			0		0	0		2	0	1	0	0	2	2		0		35	0	1.55	2/1134
[35-40[	0	0	0	0	0	0	0	0	0	1	0	0	0	5	5	85	0		1			0		0	0		1	0	0	0	0	1	2		1		39	1	1.59	2/1143		8	7	1		1		2	0
[25-30[	0	0	0	0	0	0	0	0	0	0	0	0	0	1	1	52	0		0			0		0	0		1	0	0	0	0	3	2	2	1		40	1	1.69	2/1148		7	6	1	lost of pregnancy	1	Prematurity birth	2	2
[30-35[	0	0	0	0	0	0	0	0	0	0	0	1	0	4	2	72	0		0			0		0	0		3	0	0	0	0	3	2	2	1		41	1	1.67	2/1107		7	5	1	respiratory failure	1	respiratory disorder	3	2
[25-30[	0	0	0	0	0	0	0	0	0	0	0	1	0	0	0	71	0		1			0		0	0		1	0	0	0	0	3	2		1		40	1	1.65	2/1110		6	5	1	respiratory distress	0		2	2
[25-30[	0	0	0	0	0	0	0	0	0	1	1	1	0	0	0	88	0		0			0		0	0		1	0	0	0	0	3	2		1		40	1	1.7	2/1069		6	5	1	asthenia	1		2	2
[30-35[	0	0	0	0	0	0	0	0	0	0	1	1	1	1	1	69	0		0			0		0	0		4	0	0	0	0	3	2		1		40	1	1.7	2/1061		7	6	9		1		2	2
[15-20[	1	0	0	0	0	0	0	0	0	0	0	2	0	0	0	55	0		0			0		0	0		1	0	0	0	0	2	3		0		40	0	1.7	2/1063		7	6	9		1		3	1
[30-35[	0	0	0	0	0	0	0	0	0	0	0	0	0	4	3	59	1		0			0		1	0		1	0	0	0	0	3	3		1		39	1	1.56	2/1071		6	5	1	respiratory disorder	1	respiratory disorder	3	2
[30-35[	0	0	0	0	0	0	0	0	0	0	1	1	0	0	0	78	0		0			0		0	0		1	0	0	0	0	3	3	1	1	2	39	1	1.64	2/1073		8	6	1	fever	1	IUGR	3	2
[35-40[	0	0	0	0	0	0	0	0	0	0	0	1	0	4	2	62	0		0			0		0	0		3	0	0	0	0	3	2		1		41	1	1.5	2/1074		7	7	1		1		3	2
[35-40[	0	0	0	0	0	0	0	0	0	0	0	1	0	2	2	46	0		0			0	1	1	0		3	0	0	0	0	3	3	2	1	2	40	1	1.63	2/1075		7	4	1		1		3	2
[40-45[	0	0	0	0	0	0	0	0	0	0	0	1	0	4	0	71	0		1			0		0	0		1	0	0	0	0	3	1		1		39	1	1.74	2/1070		6	6	1	cardiac and respiratory disorder	1	respiratory disorder	2	2
[30-35[	0	0	0	0	0	0	0	0	0	0	1	1	0	2	2	50	0		0			0		0	1	PPROM	0	0	0	0	0	3	3		0		34		1.69	2/1083		5	5	1	premature birth	1		3	0
[25-30[	0	0	0	0	0	0	0	0	0	0	0	1	0	1	0	52	0		0			0	1	1	0		3	0	0	0	0	3	3	2	1	3	39	1	1.62	2/0889		7	5	1	pulmonary disorder	1	development anomaly	3	2
[30-35[	0	0	0	0	0	0	0	0	0	0	0	1	0	0	0	52	0		0			0		0	0		3	0	0	0	0	3	2		1		40	1	1.6	2/1111		8	6	1	respiratory distress	1	Prematurity birth	3	2
[30-35[	0	0	0	0	0	0	0	0	0	0	0	3	0	2	2	63	0		1			0		0	0		3	0	0	0	0	2	3		0		38	1	1.61	2/1095		9	5	1	respiratory disorder	0		2	2
[30-35[	0	0	0	0	0	0	0	0	0	0	0	1	0	1	1	68	0		1	0		0		0	0		2	0	0	0	0	3	2		1	3	40	1	1.72	2/1116		8	5	1		1		3	2
[30-35[	0	0	0	0	0	0	0	0	0	0	1	1	0	4	3	60	1		0			0		0	0		3	0	0	0	0	3	2		0		33	1	1.6	2/1033		7	5	1	premature birth	9		2	2
[20-25[	1	0	0	0	0	0	0	0	0	0	0	2	0	0	0	72	0		0			0		0	0		1	0	0	0	0	3	2	2	1		40	1	1.65	2/1167		7	7	9		9		2	2
[25-30[	0	0	0	0	0	0	0	0	0	0	0	1	0	0	0	73	0		0			0		0	0		3	0	0	0	0	3	3		1	3	41	0	1.74	2/1181		4	5	1		1		2	2
[15-20[	1	0	0	0	0	0	0	0	0	0	0	2	0	2	2	77	0		0			0		0	0		4	0	0	0	0	2	2		0		39	0	1.68	2/1165		1	1	0		0		2	9
[25-30[	0	0	0	0	0	0	0	0	0	0	0	1	0	0	0	48	0		0			0		0	0		3	0	0	0	0	3	3	1	1	2	40	0	1.64	2/1179		8	5	1	respiratory disorder	9		2	2
[25-30[	0	0	0	0	0	0	0	0	0	0	1	1	0	1	0	54	0		0			0		0	0		1	0	0	0	0	2	2	2	1		37	1	1.66	2/1152		6	3	9		9		3	2
[25-30[	1	0	0	0	0	0	0	0	0	0	1	1	0	2	1	54	0		0			0		0	0		1	0	0	0	0	2	3		1	3	40	0	1.74	2/1156		9	9	1		1	IUGR	3	2
[25-30[	0	0	0	0	0	0	0	0	0	0	1	2	0	1	1	51	0		0			0		0	0		4	0	0	0	0	2	2		0		40	1	1.72	2/1155		4	4	9		9		2	9
[30-35[	0	0	0	0	0	0	0	0	0	0	0	1	0	1	1	72	0		0			0		0	0		1	0	0	0	0	3	2	2	1		41	1	1.64	2/1154		7	3	1	respiratory distress	1	death	3	2
[30-35[	0	0	0	0	0	0	0	0	0	0	0	1	0	0	0	50	0		0			0		1	0		1	0	0	0	0	3	2		1		41	1	1.58	2/1146		6	8	1		9		2	2
[30-35[																											1	0	0	0	1	1	3							2/1188
[25-30[	0	0	0	0	0	0	0	0	0	0	1	0	0	0	0	83	0		1	1		0	1	1	0		1	0	0	0	0	3	3	2	1	1	41	0	1.66	2/1153		7	7	9		9		3	2
[35-40[	0	0	0	0	0	0	0	0	0	0	0	1	0	0	0	54	0		0			0		0	0		3	0	0	0	0	3	2		1	2	40	1	1.69	2/1150		5	7	9		1		2	2
[25-30[	0	0	0	0	0	0	0	0	0	0	1	1	0	1	0	55	0		0			0		0	0		1	0	0	0	0	2	3		0		37	0	1.65	2/1151		8	6	9		9		2	9
[35-40[	0	1	0	0	0	0	0	0	0	0	1	1	0	0	0	56	0		0			0		0	0		2	0	0	0	0	3	2	1	1	4	41	0	1.63	2/1162		8	7	1		1		3	2
[35-40[	0	0	0	0	0	0	0	0	0	0	0	1	0	3	2	59	0		0			0		0	0		1	0	0	0	0	3	3	2	1	3	41	0	1.64	2/1161		9	7	1		1		3	2
[20-25[	0	0	0	0	0	0	0	0	0	0	0	2	0	0	0	51	0		0			0		0	0		1	0	0	0	0	2	3		0		41	0	1.65	2/1159		9	9	1	lost of pregnancy	1	death	3	2
[30-35[	0	0	0	0	0	0	0	0	0	0	1	0	0	1	0	62	0		1			0		0	0		2	0	0	0	0	3	3		0		40	0	1.63	2/1158		5	7	0		1		1	9
[20-25[	0	0	0	0	0	0	0	0	0	1	0	0	0	3	2	98	0		0			0		1	0		2	0	1	0	0	1	3		0		39	0	1.6	2/1170
[25-30[	0	0	0	0	0	0	0	0	0	0	0	2	0	4	2	68	0		0			0		1	0		1	0	0	0	0	2	2		1		40	1	1.58	2/1169		5	5	1		1		3	2
[20-25[	0	0	0	0	0	0	0	0	0	0	0	2	0	1	1	58	0		0			0		0	0		1	0	0	0	0	3	3		1		41	1	1.6	2/1160		7	3	0		0		3	2
[30-35[	0	0	0	0	0	0	0	0	0	0	1	1	0	0	0	69	0		0			0		0	0		3	0	0	0	0	3	2		1	3	38	1	1.7	2/1174		7	5	1		1	Malformation	2	2
[25-30[	0	0	0	0	0	0	0	0	0	0	0	2	0	0	0	49	0		0			0		1	0		1	0	0	0	0	3	2	2	1		42	1	1.7	2/1171		8	5	1		1		3	2
[30-35[																											1	0	0	0	1	3	3							2/1238
[30-35[	0	0	0	0	0	0	0	0	0	0	0	1	0	2	2	79	0		1			1		0	0		2	0	0	0	0	3	2		0		41	1	1.66	2/1227		9	9	1	lost of pregnancy	1	Prematurity birth	3	2
[30-35[	0	0	0	0	0	0	0	0	0	0	0	1	0	0	0	60	0		0			0		0	0		2	0	0	0	0	3	1		1		41	1	1.7	2/1223		4	4	0		0		1	2
[30-35[	0	0	0	0	0	0	0	0	0	0	1	1	0	3	3	70	1		0			0		0	0		1	0	0	0	0	2	2		0		41	0	1.57	2/1231		7	4	0		0		1	0
[25-30[	0	0	0	0	0	0	0	0	0	0	0	1	0	0	0	63	0		0			0		0	0		4	0	0	0	0	3	3	1	1	3	42	0	1.74	2/1236		7	6	1	fever	9		2	2
[30-35[	1	0	0	0	0	0	0	0	0	0	1	1	0	0	0	59	0		0			0		0	0		1	0	0	0	0	3	3	1	1	3	39	0	1.62	2/1221		9	5	1	lost of pregnancy	9		3	2
[25-30[	0	1	0	0	0	0	0	0	0	0	1	2	1	1	1	50	1		0			0		0	0		0	0	0	0	0	2	3		0		30		1.66	2/1242		4	7	9		9		3	2
[30-35[	0	0	0	0	0	0	0	0	0	0	0	1	0	1	1	57	0		0			0		0	0		3	0	0	0	0	3	2	1	1	1	39	0	1.6	2/1237		4	5	1	immunity decrease	1	IUGR	3	2
[25-30[	0	0	0	0	0	0	0	0	0	0	0	1	0	5	2	55	0		0			0		0	0		1	0	0	0	0	3	3		0		39	0	1.7	2/1232		1	1	1		1		3	2
[25-30[	0	0	0	0	0	0	0	0	0	0	0	1	0	1	1	75	0		0			0		0	0		4	0	0	0	0	3	3		0		41	0	1.84	2/1234		8	3	9		9		3	0
[30-35[	0	0	0	0	0	0	1	0	0	0	0	1	0	1	1	85	0		0			0		0	0		3	0	0	0	0	3	2		0		39	1	1.74	2/1240		7	6	9		9		2	0
[25-30[	1	0	0	0	0	0	0	0	0	1	0	1	0	2	1	84	0		0			0		1	0		1	0	0	0	0	3	2		0		35	1	1.6	2/1186		7	6	0		1	seizure	2	2
[25-30[	0	0	0	0	0	0	0	0	0	0	1	1	0	1	1	60	0		0			0		0	0		1	0	0	0	0	3	3	2	1	3	40	0	1.77	2/1183		8	5	1	death	1	death	3	2
[30-35[	0	0	0	0	0	0	0	0	0	0	0	0	0	3	3	63	0		0			0		0	0		1	0	0	0	0	1	2		0		40	0	1.51	2/1259		3	2	9		9		1	0
[35-40[	0	0	0	0	0	0	0	0	0	0	0	1	0	4	2	90	0		1			0		0	0		3	0	0	0	0	3	3		0		41	0	1.69	2/1244		9	9	1	lost of pregnancy	9		2	2
[30-35[	0	0	0	0	0	0	0	0	0	0	0	1	0	1	1	56	1	0	0			0		0	0		2	0	0	0	0	3	2		1		37	1	1.69	2/1250		6	4	9		9		2	2
[35-40[	0	0	0	0	0	0	0	0	0	0	0	1	0	2	2	57	0		0			0		0	0		4	0	0	0	0	3	3		0		41	0	1.64	2/1248		5	5	1	lost of pregnancy	9		0	9
[20-25[	0	0	0	0	0	0	0	0	0	0	0	1	0	1	1	75	0		0			0		1	0		1	0	0	0	0	1	3		0		39	0	1.76	2/1251		8	7	1		9		2	2
[35-40[	0	0	0	0	0	0	0	0	0	0	1	1	0	0	0	65	0		0			0		0	0		3	0	0	0	0	3	2		1		40	1	1.65	2/1209		6	4	1		1		2	2
[15-20[	1	0	0	0	0	0	0	0	0	0	0	2	0	0	0	73	0		0			0		0	0		1	0	0	0	0	3	3		1	3	40	1	1.65	2/1249		7	7	1	respiratory disorder	1		2	2
[15-20[	0	0	0	1	0	0	0	0	0	1	0	1	1	2	2	75	0		0			0		0	0		3	0	0	0	0	3	2		1	3	37	0	1.55	2/1253		8	6	9		9		1	2
[30-35[	0	0	0	0	0	0	0	0	0	0	0	1	0	2	2	50	0		0			0		0	0		3	0	0	0	0	3	2		0		40	0	1.51	2/1243		9	9	1	Infection	1	lost of pregnancy	2	2
[25-30[	1	0	0	0	0	1	0	0	0	1	1	0	0	0	0	83	0		0			0		0	0		3	0	0	0	0	3	2		1	2	38	1	1.66	2/1173		6	5	1	death	1		0	2
[25-30[	0	0	0	0	0	0	0	0	0	0	0	1	0	2	0	66	0		0			0		0	0		1	0	0	0	0	3	2	2	1		40	1	1.62	2/1233		8	5	1	lost of pregnancy	1		3	2
[35-40[	0	0	0	0	0	0	0	0	0	0	1	1	0	2	2	63	0		0			0		0	0		1	0	0	0	0	3	3		1	1	42	0	1.62	3/1214		6	6	1		1	Asthma	1	2
[25-30[	0	0	0	0	0	0	0	0	0	0	0	0	0	1	1	70	0		0			0		0	0		1	0	0	0	0	3	2	2	1		39	1	1.69	3/1219		6	6	1		1		3	2
[35-40[	0	0	0	0	0	0	0	0	0	0	0	1	0	6	4	52	0		0			0		0	0		2	0	0	0	0	2	2		0		40	1	1.54	3/1213		9	9	9		9		2	9
[25-30[	0	0	0	0	0	0	0	0	0	0	1	1	0	0	0	62	0		0			0		0	0		1	0	0	0	0	3	2		0		41	0	1.65	3/1216		4	3	9		9		2	9
[20-25[	1	0	0	0	0	0	0	0	0	0	0	1	0	0	0	64	0		0			0		0	0		4	0	0	0	0	3	3		0		37	0	1.61	3/1191		6	6	1		1		3	9
[30-35[	0	0	0	0	0	0	0	0	0	0	0	1	0	0	0	75	0		0			0		0	0		1	0	0	0	0	3	2		0		39	0	1.78	3/1170		6	5	9		9		2	9
[35-40[	0	0	0	0	0	0	0	1	0	0	0	1	0	1	1	64	0		0			0		0	0		1	0	0	0	0	3	3		1		40	1	1.75	3/1220		6	5	1		1		2	2
[35-40[	0	0	0	0	0	0	0	0	0	0	0	0	0	2	2	56	0		0			0		0	0		3	0	0	0	0	3	2		1	4	41	1	1.72	3/1172		7	5	9		9		2	2
[25-30[	0	0	0	0	0	0	0	0	0	0	0	1	0	0	0	67	0		0			0		0	0		4	0	0	0	0	3	2		1		41	1	1.75	3/1180		8	5	1	resuscitation	1	still birth	2	2
[30-35[	0	0	0	0	0	0	0	0	0	1	0	1	0	1	1	85	1		0			0		0	0		1	0	0	0	0	3	3		0		40	0	1.64	3/1186		7	7	1		1			9
[30-35[	0	0	0	0	0	0	0	0	0	0	1	1	0	0	0	67	0		0			0		0	0		1	0	0	0	0	3	2	2	1		41	1	1.63	3/1185		7	5	1		1		3	2
[25-30[	0	0	0	0	0	0	0	0	0	0	0	1	0	2	0	55	0		0			0		0	0		1	0	0	0	0	3	3		0		40	0	1.68	3/1177		7	7	0		9		3	9
[40-45[	0	0	0	0	0	0	0	0	0	0	1	0	0	0	0	50	0		0			0		0	0		2	0	0	0	0	3	2		1		40	1	1.64	3/1188		5	5	1	respiratory	1	Infections	3	2
[30-35[	0	1	0	0	0	0	0	0	0	0	0	1	0	3	0	60	0		0			0		0	0		2	0	0	0	0	3	2		1		39	1	1.66	3/1196		4	6	0		0		2	2
[30-35[	1	0	0	0	0	0	0	0	0	0	0	1	0	1	1	62	0		0			0		0	0		1	0	0	0	0	3	3	1	1	1	42	0	1.73	3/1198		5	4	1	fever	9		2	2
[20-25[	0	0	0	0	0	0	0	0	0	1	0	2	0	0	0	89	0		0			0		1	0		1	0	0	0	0	2	2		1		40	1	1.55	3/1195		7	5	1		1		2	2
[20-25[	0	1	0	0	0	0	0	0	0	0	1	1	0	1	0	77	0		0			1		0	0		0	0	0	0	0	3	3		1		40		1.62	3/1178		7	4			9		3	2
[30-35[	0	0	0	0	0	0	0	0	0	1	0	1	0	3	2	83	0		0			0		0	0		2	0	0	0	0	3	1	2	1		39	1	1.65	3/1217		8	7	1		1		3	2
[30-35[	0	0	0	0	0	0	0	0	0	0	1	1	0	0	0	65	0		0			0		0	0		1	0	0	0	0	3	3		1		40	0	1.67	3/1245		5	7	0		0		2	9
[30-35[	0	0	0	0	0	0	0	0	0	0	0	1	0	1	1	75	0		0			0		1	0		3	0	0	0	0	3	2		1	1	41	1	1.63	3/1228		9	7	1	fever	1	Infection	2	2
[35-40[	0	0	0	0	0	0	1	0	0	0	1	0	0	4	4	50	0		0			0		0	0		1	0	0	0	0	2	2		1		39	1	1.59	3/1239		7	5	1	death	1	prematurity	2	2
[35-40[	1	0	0	0	0	0	0	0	0	0	0	1	1	3	2	65	0		0			0		0	0		2	0	0	0	0	3	3		0		39	0	1.55	3/1237		5	5	9		9		2	9
[30-35[																											0	0	0	0	1	3	3							3/1230
[25-30[	1	0	0	0	0	0	0	0	0	0	0	1	0	1	1	72	0		0			0		0	0		3	0	0	0	0	3	2		1		40	1	1.75	3/1061		8	6	1		1		3	2
[30-35[	0	0	0	0	0	0	0	0	0	0	0	3	0	0	0	59	0		0			0		0	0		3	0	0	0	0	3	2	2	1	3	37	1	1.66	3/0930		9	7	1		9		2	2
[35-40[	0	0	0	0	0	0	0	0	0	1	0	1	0	2	1	91	0		0			0		0	0		3	0	0	0	0	3	1	2	1		39	1	1.69	3/0869		3	5	1	bronchial superinfection	1		3	2
[25-30[	0	0	0	0	0	0	0	0	0	0	0	1	0	2	2	48	0		0			0		1	0		1	0	0	0	0	3	3		1		39	1	1.64	3/1151		9	7	1		1	Malformations	2	2
[25-30[	0	0	0	0	0	1	0	0	0	1	1	1	0	3	2	93	1		0			0		0	1	placental anomaly	0	0	0	0	0	2	3		0		39		1.56	3/1084		6	6	9		9		3	0
[25-30[	0	0	0	0	0	0	0	0	0	0	0	1	0	1	1	75	0		0			0		0	0		1	0	0	0	0	3	2		1		40	1	1.7	3/0281		9	7	9		9		2	2
[35-40[	0	0	0	0	0	0	0	0	0	1	0	1	0	0	0	89	0		1	1		0		0	0		1	0	0	0	0	3	2	2	1		38	1	1.72	3/0255		8	8	1	respiratory infection	1	respiratory and immunity decrease	3	2
[35-40[	0	0	0	0	0	0	0	0	0	0	0	1	0	0	0	63	0		1	1		0		0	0		1	0	0	0	0	3	2	3	1		41	1	1.71	3/0038		8	3	1	Pneumonitis and respiratory failure	1	prematurity	2	2
[30-35[	0	0	0	0	0	1	0	0	0	0	0	1	1	2	1	72	0		0			0		0	0		3	0	0	0	0	1	2		1		38	1	1.78	3/0010		7	6	1	Pneumonitis and respiratoire	1	Hypoxia	3	2
[35-40[	0	0	0	0	0	0	0	0	1	1	0	1	0	1	1	106	0		1			0		0	0		3	0	0	0	0	3	3		0		40	1	1.62	3/0015		9	6	1	fever	1	fever	3	2
[45-50[																											3	0	0	0	1	2	2		1		40	1		3/0253
[30-35[	0	0	0	0	0	0	0	0	0	0	0	3	0	0	0	78	0		0			0		0	0		3	0	0	0	0	3	2		0		41	1	1.64	2/0022		7	7	1		1		2	2
[40-45[	0	0	0	0	0	0	0	0	0	0	0	1	0	4	3	71	0		0			0		0	0		3	0	0	0	0	3	2		0		38	1	1.75	2/0050		5	6	1		1		3	2
[20-25[	1	0	0	0	0	0	0	0	0	0	0	2	0	2	1	44	0		0			0		0	0		3	0	0	0	0	2	2		1		39	1	1.59	2/0074		6	6	9		1		3	2
[30-35[	0	0	0	0	0	0	0	0	0	0	0	1	0	6	5	87	0		1			0		0	0		3	0	0	0	0	2	2		1	4	40	1	1.68	2/0068		9	5	9		0		2	2
[35-40[	0	1	0	0	0	0	0	0	0	1	1	1	0	1	0	95	0		0		1	1		0	0		3	0	0	0	0	3	2	3	1		39	1	1.61	2/0092		7	5	9		9		3	2
[25-30[	1	0	0	0	0	0	0	0	0	0	0	0	0	0	0	45	0		0			0		0	0		1	0	1	0	0	3	3	3	1		39	1	1.63	2/0172		7	6	9		9		2	2
[15-20[	0	0	0	0	0	0	0	0	0	0	0	2	0	0	0	45	1	1	0			0		0	0		1	1	0	0	0	1	1	3	1		40	1	1.58	2/0177
[25-30[	0	0	0	0	0	1	0	0	0	0	0	1	0	2	1	91	0		0			0		1	0		3	0	1	0	0	1	2		1		38	1	1.68	2/0189
[30-35[	0	0	0	0	0	0	0	0	0	0	0	1	0	0	0	55	0		0			0		0	0		1	0	1	0	0	1	2		1		41	1	1.57	2/0170
[25-30[																											3	0	0	0	1	3	1		1		39	1		2/0236
[30-35[	0	0	0	0	0	0	0	0	0	0	0	1	0	3	1	54	0		0			0		0	0		3	0	0	0	0	3	2		0		39	1	1.59	2/0282		9	4	1		9		2	9
[30-35[	0	0	0	0	0	0	0	0	0	0	0	1	0	0	0	55	0		0			0		0	0		1	0	0	0	0	3	2	3	1		40	1	1.62	2/0265		5	6	1		1		3	2
[25-30[	0	0	0	0	0	1	0	0	0	0	1	3	0	1	1	61	0		0			0		0	0		3	0	0	0	0	2	2		1	4	38	1	1.6	2/0227		4	6	1		1		3	2
[25-30[	0	0	0	0	0	0	0	0	0	0	0	1	0	0	0	53	1		0			0		0	0		3	0	0	0	0	3	3		1	3	35	1	1.66	3/0660		7	8	1	respiratory disorder	1	Prematurity birth	2	0
[35-40[	1	0	0	0	0	0	0	0	0	0	0	1	0	12	4	58	0		1			0		0	0		3	0	0	0	0	3	2		1	4	41	1	1.51	3/0218		3	1	1	premature birth	1	death	0	0
[35-40[	0	1	0	0	0	0	0	0	1	0	0	1	0	3	2	129	0		1	1		0	1	1	0		3	0	0	0	0	3	2	3	1		37	1	1.52	2/0055		9	6	1	onset of labor	0		3	2
[25-30[	0	0	0	0	0	0	0	0	0	0	1	1	0	2	2	56	0		0			0		0	0		1	0	0	0	0	1	3	3	1		36	1	1.56	2/0264		2	4	9		1	respiratory disorder	3	2
[20-25[	0	0	0	0	0	0	0	0	0	0	0	2	0	1	0	77	0		0			1		0	0		1	0	0	0	0	2	3		1		34	1	1.7	3/0217		5	5	1		1		3	9
[25-30[	0	0	0	0	0	0	0	0	0	0	0	1	0	1	1	62	0		0			0		0	0		1	0	0	0	0	3	3		1		39	1	1.59	3/0275		8	8	9		9		3	2
[30-35[	1	0	0	0	0	0	0	0	0	0	0	0	0	1	1	75	0		0			0		1	0		1	0	0	0	0	2	2		0		36	1	1.63	2/0169		6	4	9		9		2	0
[25-30[	0	1	0	0	0	0	0	0	0	1	0	1	0	1	1	101	0		1	0		0		0	0		1	0	0	0	0	2	2	2	1		41	1	1.7	3/0265		9	5	9		9		3	2
[30-35[	0	0	0	0	0	0	0	0	0	0	0	1	0	1	1	55	0		0			0		0	0		3	0	0	0	0	3	2		1		40	1	1.62	3/0172		9	6	1	premature birth	1	Malformation and IUGR	3	2
[35-40[	0	0	0	0	0	0	0	0	0	0	0	1	0	1	1	80	0		0			1		0	0		4	0	0	0	0	1	3		1		41	1	1.7	3/0108				9		9		2	9
[30-35[	0	0	1	0	0	0	0	0	0	0	0	1	1	7	4	70	1	0	0			0		0	1	PPROM	2	0	0	0	0	3	2	2	1		29	1	1.65	2/0794		7	5	9		9		3	2
[20-25[																											3	0	0	0	1	2	1							2/0304
[25-30[	0	0	0	0	0	1	0	0	0	0	1	1	0	1	1	52	0		0			0		0	0		3	0	0	0	0	3	1	1	1	3	38	1	1.62	2/0769		9	5	1	Hyperthermia	1		3	2
[25-30[	0	0	0	0	0	0	1	0	0	0	1	2	0	3	2	75	0		1			0		0	0		2	0	1	0	0	1	2		1		39	1	1.71	2/0596
[30-35[	0	0	0	0	0	0	0	0	0	0	0	1	0	2	1	63	0		0			0		0	0		3	0	0	0	0	3	2	2	1		36	1	1.61	2/0548		6	6	1		9		3	2
[25-30[	0	0	0	0	0	0	0	0	0	0	1	1	0	2	1	67	0		0			0		0	0		1	0	0	0	0	2	2		0		39	1	1.54	2/0591		9	5	0		1		2	2
[25-30[	0	0	0	0	0	0	0	0	0	0	1	1	0	3	2	65	0		0			0		0	0		1	0	0	0	0	2	2		1		40	1	1.67	2/0599		7	5	1	respiratory disorder	1		3	2
[35-40[	0	0	0	0	0	0	0	0	0	0	0	1	0	4	3	49	0		0			0		0	0		4	0	0	0	0	3	2		1		40	1	1.57	2/0619		7	7	1		1		2	2
[25-30[	0	0	0	0	0	0	0	0	0	0	1	1	0	1	1	51	0		0			0		0	0		3	0	0	0	0	3	2	2	1		40	1	1.57	2/0627		7	4	9		9		3	2
[20-25[	0	0	0	0	0	0	0	0	0	0	0	2	0	1	1	58	0		0			0		0	0		1	0	0	0	0	3	2		1		39	1	1.66	2/0426		5	4	1		1		2	9
[30-35[	0	0	0	0	0	0	0	0	0	0	0	1	0	1	1	56	0		0			0		0	0		3	0	0	0	0	3	3	2	1	3	38	1	1.65	2/0589		7	5	1	respiratory disorder	1	prematurity	3	2
[30-35[	0	0	0	0	0	0	0	0	0	0	0	1	0	2	2	62	0		0			0		0	0		3	0	0	0	0	3	2		0		39	1	1.63	2/0561		5	3	0		1		2	0
[40-45[	0	0	0	0	0	0	0	0	0	1	0	1	0	4	2	73	0		1	1		0		0	0		1	0	0	0	0	3	2	2	1		41	1	1.55	2/0668		5	7	1	Tachycardia	9		3	2
[30-35[	0	0	0	0	0	0	0	0	0	0	1	1	0	0	0	83	0		1	1		0		0	0		3	0	0	0	0	3	3	2	1	3	37	1	1.73	2/0552		9	9	1	premature birth	1	Maformations	3	2
[25-30[	0	0	0	0	0	0	0	0	0	0	0	0	1	3	3	70	1		1			0		0	0		1	0	1	0	0	1	3		1		38	1	1.53	2/0557
[30-35[																											2	0	0	0	1	2	2							2/0662
[35-40[	0	0	0	0	0	0	0	0	0	0	0	0	0	3	3	77	0		0			0		0	0		1	0	1	0	0	3	2		1		41	1	1.7	2/0636
[30-35[	0	0	0	0	0	0	0	0	0	0	1	1	0	0	0	69	0		1			0		0	0		3	0	0	0	0	3	2		1	3	40	1	1.67	2/0610		7	6	9		1		3	2
[30-35[	0	0	0	0	0	0	0	0	0	0	0	1	0	0	0	82	0		0			0		1	0		3	0	0	0	0	3	3	3	1		40	1	1.69	2/0595		7	3	9		9		3	9
[30-35[	0	0	0	0	0	0	0	0	0	0	0	3	0	1	1	58	0		0			0		0	0		4	0	0	0	0	3	3		1		41	1	1.68	2/0587		6	5	1		1		2	2
[25-30[																											3	0	0	0	1	3	2							2/0837
[25-30[																											1	0	0	0	1	3	3							2/0847
[25-30[	0	0	0	0	0	0	0	0	0	0	0	1	0	4	3	63	1		1			0		0	0		0	0	0	0	0	3	3		0		26	0	1.62	2/0881		6	8	1	Infection	1	death	3	0
[20-25[	1	0	0	0	0	0	0	0	0	1	0	2	0	0	0	93	0		1			0		0	0		0	0	0	0	0	3	3		1	4	36		1.65	2/0096		7	5	1	lost of pregnancy	1	death	2	2
[15-20[	0	0	0	0	0	0	0	0	0	0	1	2	0	0	0		1		0			0		0	0		0	1	0	0	0	1	3		0				1.65	2/0030
[25-30[	0	1	0	0	0	0	0	0	0	1	1	1	0	0	0	115	1		0			0		0	0		0	0	0	0	0	2	3		0		27		1.69	2/0194		8	7	1		9		2	0
[25-30[	0	0	0	0	0	0	0	0	0	0	1	0	0	1	0	52	0		0			0		0	0		1	0	0	0	0	2	3		1	1	40	1	1.68	2/0611		8	8	1		1		2	0
[30-35[	0	0	0	0	0	0	0	0	0	0	1	1	0	1	1	66	1		0			0		0	0		3	0	0	0	0	3	2		0		29	0	1.75	2/0715		7	5	1		1		2	2
[30-35[																											0	0	0	0	1	2	3							2/0451
[20-25[	0	0	0	0	0	0	0	0	0	0	1	1	0	0	0	51	0		0			0		0	0		3	0	0	0	0	2	1	2	1		28	1	1.55	2/0173		5	5	1		1		3	2
[30-35[	1	0	0	0	0	0	0	0	0	0	1	1	0	1	1	53	1		0			0		0	0		1	0	0	0	0	3	3	2	1		37	1	1.59	2/0811		6	3	1	death	1	death	3	2
[30-35[	0	0	0	0	0	0	0	0	0	0	0	3	0	3	0	64	0		0			0		0	0		3	0	0	0	0	3	3	1	1	3	36	1	1.71	2/0677		8	8	1		1		3	2
[35-40[	0	0	0	0	0	0	0	0	0	0	0	1	0	3	2	62	0		0			0		0	0		3	0	0	0	0	3	2		1		40	1	1.63	3/0739		7	5	9		9		2	2
[15-20[																											4	0	0	0	1	2	3							3/0794
[25-30[	0	0	0	0	0	0	0	0	0	0	1	1	0	1	0	58	0		0			0		1	0		1	0	0	0	0	3	2		1		40	1	1.76	3/0849		5	2	0		0		0	2
[20-25[	0	0	0	0	0	0	0	0	0	0	0	2	0	0	0	64	0		0			0		0	0		1	0	0	0	0	3	2		0		41	1	1.65	3/0865		5	5	1		1	respiratory failure	2	0
[30-35[	0	0	0	0	0	0	1	0	0	0	0	3	0	3	1	43	0		0			0		0	0		3	0	0	0	0	2	2	2	1		39	1	1.55	3/0862		9	5	1		1		3	1
[15-20[	0	0	0	0	0	0	0	0	0	0	1	2	0	0	0	45	1		0			0		0	0		4	0	0	0	0	1	2		0		27	1	1.53	3/0612		9	1	9		9		2	9
[30-35[	1	0	1	0	0	0	0	0	0	0	0	1	0	0	0	68	0		0			0		0	0		2	0	0	0	0	3	2	2	1	3	41	1	1.75	3/0686		8	7	9		9		2	2
[20-25[	0	0	0	0	0	0	0	0	0	0	1	2	0	0	0	50	1		0			0		0	1	IUGR	0	0	0	0	0	2	3		0		32		1.61	3/0184		6	7	9		9		3	1
[20-25[	0	0	0	0	0	0	0	0	0	0	0	2	0	1	1	62	0		0			0		0	0		3	0	0	0	0	3	3	1	1	3	39	0	1.64	3/0728		8	1	0		0		2	1
[30-35[	0	0	0	0	0	0	0	0	0	0	1	0	0	0	0	60	0		0			1		0	0		3	0	0	0	0	3	2		0		37	1	1.6	3/0726		8	5	9		0		3	2
[35-40[	0	0	0	0	0	1	0	0	0	0	0	0	0	0	0	60	0		0			0		0	0		3	0	0	0	0	3	1		1		39	1	1.62	3/0707		6	0	1		1		3	2
[30-35[	0	0	0	0	0	0	0	0	0	0	0	3	0	4	1	58	0		0			0		0	0		3	0	0	0	0	3	3		1	3	38	1	1.75	3/0771		9	5	1	Pneumonitis and acute respiratory distress	9		3	0
[25-30[	1	0	0	0	0	0	0	0	0	0	0	1	0	2	0	52	0		0			0		0	0		3	0	0	0	0	3	3		0		40	1	1.67	3/0795		8	4	0		1	prematurity	3	2
[30-35[	0	0	0	0	0	0	0	0	0	0	0	1	0	0	0	53	1		0			0		0	0		3	0	0	0	0	3	2		0		39	0	1.69	3/0882		9	7	1		1		0	0
[30-35[	0	0	0	0	0	0	0	0	0	0	0	3	0	0	0	54	0		0			0		0	0		3	0	0	0	0	3	2		0		40	1	1.59	3/0808		8	4	1	respiratory distress	1	respiratory disorder et prematurity	0	0
[25-30[	0	0	0	0	0	0	0	0	0	1	0	1	0	1	1	92	0		1	1		0		0	0		1	0	0	0	0	3	2	2	1		41	1	1.6	3/0725		9	7	1		1	Infection	3	1
[35-40[	0	0	0	0	0	0	0	0	0	0	0	3	0	5	3	60	0		0			0		0	0		3	0	0	0	0	3	2	2	0		40	1	1.68	3/0723		9	6	1	fever	1		3	2
[35-40[	0	0	0	0	0	0	0	0	0	0	0	3	0	3	2	62	0		1			0		0	0		3	0	0	0	0	3	2		1	1	41	1	1.65	3/0714		8	4	1	Pneumonitis	1	prematurity	3	2
[30-35[	0	0	0	0	0	0	0	0	0	0	0	1	0	2	1	51	0		0			0		0	0		3	0	0	0	0	3	2		1		40	1	1.59	3/0818		7	7	1	Pneumonia	1	prematurity	3	2
[35-40[	1	0	0	0	0	0	0	0	0	0	0	1	1	8	5	75	1		0			0		0	0		3	0	0	0	0	3	1		1		38	1	1.65	3/0790		9	5	1		1		0	2
[20-25[	0	0	0	0	0	0	0	0	0	0	0	2	0	0	0	60	1		0			1		0	0		2	0	0	0	0	2	2		1		35	1	1.75	3/0634		3	2	1	fever	1		3	2
[20-25[	0	0	0	0	0	0	0	0	0	0	0	2	0	3	1	60	0		0			0		0	0		2	0	0	0	0	2	1	2	1		38	1	1.6	2/1089		9	6	9		9		3	2
[30-35[	0	0	0	0	0	0	0	0	0	0	0	3	0	0	0	59	0		0			0		0	0		3	0	0	0	0	3	1		0		38	1	1.6	2/1222		4	4	9		9		0	0
[15-20[	0	0	0	0	0	0	0	0	0	0	1	2	0	1	0	50	1		0			0		0	0		0	0	0	0	0	2	3		0		27		1.6	2/1163		6	5	1		1		2	1
[25-30[	0	0	0	0	0	0	0	0	0	0	0	1	0	0	0	55	0		0			0		0	0		1	0	0	0	0	3	2		1		40	1	1.59	2/0947		9	4	9		0		1	0
[30-35[	0	0	0	0	0	0	0	0	0	0	0	1	0	3	1	54	0		0			0		0	0		3	0	0	0	0	3	3		0		39	1	1.64	2/0903		6	4	1		1		2	9
[20-25[	0	0	0	0	0	0	0	0	0	0	0	1	0	1	0	77	0		0			0		0	0		3	0	0	0	0	3	1	2	1		41	1	1.58	2/0960		9	5	1		1		3	2
[35-40[	0	0	0	0	0	0	0	0	0	0	1	1	0	5	2	60	0		0			0		0	0		3	0	0	0	0	3	2		0		41	1	1.61	2/0934		6	7	1	premature birth	9		2	2
[30-35[	0	0	0	0	0	0	0	0	0	0	0	3	0	0	0	58	0		0			0		0	0		3	0	0	0	0	3	2	2	1	1	40	1	1.64	2/0924		7	5	1		1		1	2
[25-30[	0	0	0	0	0	0	1	0	0	0	1	1	0	0	0	57	0		0			0		0	0		3	0	0	0	0	3	2		0		39	1	1.58	2/0917		7	7	1	fever	1	bacterial infection	3	2
[35-40[	0	0	0	0	0	0	0	0	0	0	1	1	0	5	3	60	0		0			0		0	0		3	0	0	0	0	1	2	2	1		39	1	1.6	2/0625		8	5	1	death	1	death	3	1
[25-30[	1	0	0	0	0	0	0	0	0	0	0	1	0	1	0	48	0		0			0		0	0		1	0	0	0	0	3	2		0		41	0	1.6	2/1205		6	8	1		1		0	0
[25-30[	0	0	0	0	0	0	0	0	0	0	1	1	0	0	0	57	0		0			0		0	0		3	0	0	0	0	3	3		1		41	1	1.68	2/1024		9	5	0		9		0	0
[40-45[	0	0	0	0	0	0	0	0	0	0	0	0	0	0	0		0		0			1		0	0		0	0	0	0	0	3	3		0		35		1.65	2/0909		7	5	1	respiratory disorder	1	deficiency	2	9
[25-30[	0	0	0	0	0	0	0	0	0	0	0	3	0	0	0	64	1		0			0		0	0		3	0	0	0	0	3	2		1	3	37	1	1.65	2/0704		7	5	1		9		3	2
[30-35[	0	0	0	0	0	0	0	0	0	0	0	0	0	3	2	60	0		0			0		0	0		1	0	0	0	0	3	3		1		39	1	1.74	2/0174		8	1	9		9		3	2
[25-30[	0	0	0	0	0	0	0	0	0	0	0	1	0	1	0	75	1		0			0		1	1	PPROM	0	0	0	0	0	1	2		1		26		1.62	3/0029		9	9	1		1		2
[25-30[	1	0	0	0	0	0	0	0	0	0	1	1	0	1	0	66	0		0			0		0	0		1	0	0	0	0	3	2		1		35	1	1.69	2/0043		4	5	9		9		3	9
[30-35[	0	0	0	0	0	0	0	0	0	0	0	3	0	0	0	64	0		0			0		0	0		3	0	0	0	0	3	2		0		39	1	1.7	3/1094		6	7	9		9		3	9
[25-30[	0	0	0	0	0	0	0	0	0	0	0	1	0	0	0	60	0		0			0		0	0		1	0	1	0	0	2	3		1		41	1	1.65	3/0915
[35-40[	0	0	0	0	0	0	0	0	0	0	0	1	0	0	0	67	0		0			0		1	0		3	0	0	0	0	3	3		0		41	1	1.68	3/0951		7	6	1	fever and respiratory disorder	9		2	2
[40-45[	0	0	0	0	0	0	0	0	0	0	0	3	0	0	0	62	0		0			0		0	0		3	0	0	0	0	3	3	2	1		41	1	1.73	3/0948		6	5	1		1		3	2
[25-30[	0	0	0	0	0	0	0	0	0	0	0	0	0	0	0	65	0		0			0		0	0		4	0	0	0	0	3	2		1		39	1	1.55	3/0389		4	4	9		9		0	0
[30-35[	0	0	0	0	0	0	0	0	0	0	0	3	0	2	1	50	1	0	0			0		0	0		3	0	0	0	0	3	1	2	1		37	1	1.69	3/0639		6	6	1		1		3	2
[25-30[	0	0	0	0	0	0	0	0	0	0	0	1	0	1	1	60	0		0			0		0	0		1	0	0	0	0	3	2		1		41	1	1.7	3/1136		6	2	0		0		1	2
[30-35[	0	0	0	0	0	0	0	0	0	0	0	1	0	2	1	60	0		0			0		0	0		4	0	0	0	0	3	3		0		39	1	1.67	3/1022		8	6	1		1		1	0
[25-30[	0	0	0	0	0	0	0	0	0	0	1	1	0	0	0	70	0		1	1		0		0	0		1	0	0	0	0	2	2	2	1		39	1	1.68	3/0997		8	3	0		9		3	2
[30-35[	0	0	0	0	0	0	0	0	0	0	0	3	0	0	0	70	0		0			0		0	0		3	0	0	0	0	3	2		0		40	1	1.66	3/1095		7	3	1	fever	1	fever	1	2
[20-25[	0	1	0	0	0	0	0	0	0	1	0	0	0	0	0	96	0		0			0		0	0		3	0	0	0	0	3	2		1	3	40	1	1.64	3/0361		5	6	9		1		1	2
[25-30[	1	0	0	0	0	0	0	0	0	0	0	1	0	0	0	58	0		0			0		0	0		3	0	0	0	0	3	2	3	1		38	1	1.55	3/0454		5	5	1	death	1	death	3	2
[25-30[	1	0	0	0	0	0	0	0	0	0	0	1	0	1	0	55	0		0			0		0	0		1	0	0	0	0	3	2	2	1		41	1	1.67	3/0455		8	3	1		1		3	2
[25-30[	0	0	0	0	0	0	0	0	0	0	0	1	0	1	1	57	0		0			0		0	0		1	0	0	0	0	3	2	1	1	4	40	0	1.6	3/1167		9	7	1	acute respiratory distress	1	Malformations	3	2
[35-40[	0	0	0	0	0	0	0	0	0	0	0	1	1	1	1	97	1	0	0			0		0	0		3	0	0	0	0	3	2	2	1	3	40	1	1.66	3/0610		5	5	9		1		3	2
[30-35[	0	0	0	0	0	0	0	0	0	0	0	1	0	3	3	48	1		0			0		0	1	Hydramnios	0	0	0	0	0	3	3		0		34		1.6	3/0899		7	6	1	respiratory	1	prematurity	0	0
[20-25[	0	0	0	0	0	0	0	0	0	0	0	2	0	0	0	59	0		0			0		0	0		1	0	0	0	0	3	2		1		41	1	1.74	2/0115		6	4	1		1		2	0
[35-40[	0	0	0	0	0	0	0	0	0	0	0	1	0	1	1	65	0		0		0	1		0	0		1	0	0	0	0	3	3	2	1		39	1	1.65	3/0641		9	5	1	lost of pregnancy	9		2	2
[35-40[	0	0	0	0	0	0	0	0	0	0	0	1	0	1	1	53	1		0			0		0	0		0	0	0	0	0	3	3		0		31		1.6	3/0094		8	7	1	cardiac and respiratory disorder	1	death	3	2
[20-25[	0	0	0	0	0	0	0	0	0	0	0	2	0	0	0		1	0	0		0	1		0	0		0	0	0	0	0	2	2	2	1	3	25		1.67	3/0977		1	1	9		0		0	2
[25-30[	0	0	0	0	0	0	0	0	0	0	0	1	0	0	0	58	0		0			0		0	0		2	0	0	0	0	3	2	2	1		41	1	1.72	3/1017		9	7	1		1		3	2
[25-30[	0	0	0	0	0	0	0	0	0	0	0	1	0	2	1	56	1	1	0			0		0	0		4	0	0	0	0	3	2	2	1		36	1	1.6	3/1020		7	8	1	Infection hyperthermia	1		3	2
[30-35[	0	0	0	0	0	0	0	0	0	0	0	3	0	0	0	70	0		0			0		0	0		3	0	0	0	0	3	3		0		40	0	1.77	3/0909		7	3	0		0		0	0
[25-30[	0	0	0	0	0	0	0	0	0	0	0	1	0	1	1	71	0		0			0		0	0		3	0	0	0	0	3	2	2	1	3	41	1	1.67	3/0954		6	5	0		9		3	2
[25-30[	0	0	0	0	0	0	0	0	0	0	0	1	0	3	2	72	0		0			0		0	0		3	0	0	0	0	3	2		1		41	1	1.69	3/0139		9	5	1	respiratory	1		2	2
[30-35[	0	0	0	0	0	0	0	0	0	0	0	1	0	1	1	51	0		0			0		0	0		2	0	0	0	0	3	2		0		39	0	1.6	3/1224		6	5	1		1		2	2
[35-40[	0	0	0	0	0	0	0	0	0	0	0	1	1	2	2	53	0		1	0		0		0	0		3	0	0	0	0	3	1	1	1		37	1	1.62	3/1069		8	5	1		9		3	2
[30-35[	0	0	0	0	0	0	0	0	0	0	0	1	0	2	1	56	0		0			0		0	0		3	0	0	0	0	3	2		0		38	0	1.67	3/1210		5	6	1	Dehydratation	1	Dehydratation	0	9
[20-25[	0	0	0	0	0	0	0	0	0	0	1	2	0	1	0	45	0		0			0		0	0		2	0	0	0	0	2	2	2	1		40	1	1.58	3/1100		6	6	1		1		3	2
[25-30[	0	0	0	0	0	0	0	0	0	0	0	1	0	0	0	59	0		1			0		0	0		3	0	0	0	0	3	2		0		40	1	1.72	2/0845		7	3	1	fever	1		2	2
[30-35[	0	0	0	0	0	0	0	0	0	0	0	1	0	1	1	59	1	0	0			0		0	0		3	0	0	0	0	3	1	2	1		37	1	1.65	2/0880		7	5	1		1		3	2
[35-40[	0	0	0	0	0	0	0	0	0	0	0	1	0	1	1	60	0		0			0		0	0		2	0	0	0	0	3	2		1		41	1	1.57	3/1002		7	6	1		9		2	2
[25-30[																											1	0	0	0	1	1	3							3/0229
[30-35[	0	0	1	0	0	0	0	0	0	0	0	1	0	0	0	53	0		0			0	0	1	0		3	0	0	0	0	3	2	2	1		40	1	1.6	3/0449		6	4	1	immunity decrease	1	Infection	3	2
[35-40[	0	0	0	0	0	0	0	0	0	0	0	1	0	1	1	62	0		0			0		0	0		2	0	0	0	0	3	2		1		40	1	1.7	2/0838		5	5	1		1	Prematurity birth	2	2
[25-30[	0	0	0	0	1	0	0	0	0	0	0	3	0	0	0	52	0		0			0		0	0		0	0	0	0	0	3	3	2	1	3	37		1.65	2/0886		7	7	9		9		2	2
[25-30[	0	0	0	0	0	0	0	0	0	1	0	2	0	0	0	104	0		0			0		0	0		3	0	0	0	0	2	2		0		41	1	1.74	2/0858		6	5	9		9		2	2
[20-25[	0	0	0	0	0	0	0	0	0	0	0	2	0	2	1	75	0		1			0		1	0		4	0	0	0	0	2	2		1		39	1	1.68	2/1201		4	1	9		9		2	2
[30-35[	0	0	0	0	0	1	0	0	0	0	1	1	0	4	3	76	0		0			0		0	0		3	0	0	0	0	3	1		1		38	1	1.72	2/1199		8	6	9		9		3	2
[30-35[	0	0	0	0	0	0	0	0	0	0	0	1	0	1	1	52	0		0			0		0	0		3	0	0	0	0	3	3		0		38	0	1.54	2/1187		6	6	0		0		2	0
[25-30[	0	0	0	0	0	0	0	0	0	0	0	1	0	0	0	62	0		0			0		0	0		3	0	0	0	0	3	3		0		40	1	1.72	3/0672		7	5	1	superinfection	1	prematurity	3	2
[15-20[	0	0	0	1	0	0	0	0	0	0	0	2	0	1	0	54	1		0			0		0	0		0	0	0	0	0	2	3		1		39		1.6	3/0556		9	9	1		0		0	9
[30-35[	0	0	0	0	0	0	0	0	0	0	0	3	0	0	0	57	0		0			0		0	0		1	0	0	0	0	3	3		1	4	36	1	1.68	3/0717		6	5	9		1	fever and malformations	2	2
[25-30[	0	0	0	0	0	0	0	0	0	0	0	0	0	0	0	108	0		1	1	1	1		0	0		2	0	0	0	0	2	3	2	1		39	1	1.78	3/0710		8	5	1	fever	1	prematurity	3	2
[30-35[	0	0	0	0	0	0	0	0	0	0	0	3	0	2	2	62	0		0			0		0	0		3	0	0	0	0	3	3		1	3	40	0	1.65	2/1068		7	4	1	lost of pregnancy	9		3	2
[20-25[	0	0	0	0	0	0	0	0	0	0	0	0	0	1	1	125	0		0			0		0	0		4	0	0	0	0	2	3	1	1	3	39	1	1.65	3/0856		7	5	9		9		2	2
[25-30[	0	0	0	0	0	0	0	0	0	0	0	1	0	0	0	69	0		0			0		0	0		1	0	0	0	0	3	3		0		40	0	1.67	2/1105		3	3	1	respiratory disorder	1		2	2
[30-35[	0	0	0	0	0	0	0	0	0	0	0	3	0	4	3	65	0		0			0		0	0		1	0	0	0	0	1	3		1		38	1	1.7	2/0987		2		9		9		2	9
[30-35[	0	0	0	0	0	0	0	0	0	0	0	0	0	2	2	82	0		0			0		0	0		3	0	0	0	0	3	2		0		40	1	1.75	3/0848		6	5	1	superinfection	9		2	2
[25-30[	0	0	0	0	0	0	0	0	0	0	1	1	0	1	1	53	0		0			0		0	0		3	0	0	0	0	3	2		1	4	38	1	1.65	3/0702		5	6	1		0		3	2
[35-40[	0	0	0	0	0	0	0	0	0	0	0	1	0	2	2	66	0		0			0		0	0		3	0	0	0	0	3	2		0		41	1	1.68	3/0722		5	5	1	Pneumonitis	1	Infection and Prematurity birth	3	0
[40-45[	0	0	0	0	0	0	0	0	0	0	0	1	0	2	1	66	0		0			0		0	0		3	0	0	0	0	3	2		1	3	40	1	1.68	3/0999		5	5	1		1		2	2
[40-45[	0	0	0	0	0	0	0	0	0	0	0	1	0	1	1	55	0		0			0		0	0		3	0	0	0	0	3	2		0		40	1	1.7	3/0847		8	6	1		1		2	2
[25-30[	0	0	0	0	0	0	0	0	0	0	0	1	0	2	1	78	0		0			1		0	0		1	0	0	0	0	3	2		1		40	1	1.68	3/0742		9	9	9		9		2	2
[25-30[	0	0	0	0	0	0	0	0	0	0	0	0	0	1	1	46	0		0			0		0	0		1	0	0	0	0	2	2		1		32	1	1.44	3/0853		7	6	1		1		3	2
[35-40[	0	0	0	0	0	0	0	0	0	0	0	1	0	1	0	57	0		0			0		0	0		4	0	0	0	0	3	2		0		24	1	1.6	3/1004			4	1		1		3	9
[25-30[	0	0	0	0	0	0	0	0	0	0	0	1	0	0	0	70	0		0			0		0	0		3	0	0	0	0	3	3	3	1		40	1	1.66	2/0585		6	6	1		1		3	2
[35-40[	0	0	1	0	0	0	0	0	0	0	1	1	0	0	0	54	0		0			0		1	0		3	0	0	0	0	3	1		1		39	1	1.68	2/1157		9	5	9		1		3	2
[30-35[	0	0	0	0	0	0	0	0	0	0	0	1	0	1	1	62	0		0			0		0	0		3	0	0	0	0	3	1	1	1		40	1	1.61	3/1053		5	5	1		1		3	2
[30-35[	0	0	0	0	0	0	1	0	0	0	1	1	0	0	0	53	0		0			0		0	0		3	0	0	0	0	2	1	3	1		39	1	1.6	3/0213		8	7	1	death	1		3	2
[25-30[	0	0	0	0	0	0	0	0	0	0	0	1	0	0	0	83	0		0			0		0	0		1	0	0	0	0	3	2	2	1		40	1	1.87	3/0693		7	7	1	fever	1		3	2
[20-25[	0	0	0	0	0	0	0	0	0	0	0	2	0	1	1	74	0		0			0		0	0		1	0	0	0	0	2	2	2	1		40	1	1.66	2/0877		3	2	0		9		2	2
[30-35[	1	0	0	0	0	0	0	0	0	0	0	1	0	2	2	61	0		0			0		0	0		2	0	0	0	0	3	2	2	1		39	1	1.61	2/0991		6	7	9		9		3	2
[30-35[	0	0	0	0	0	0	1	0	0	0	0	1	0	0	0	50	1	0	0			0		0	0		3	0	0	0	0	3	1	2	1		38	1	1.58	2/0861		5	4	1		1		3	2
[35-40[	1	0	0	0	0	0	0	0	0	0	1	0	1	6	5	84	1		0			0		0	0		3	0	0	0	0	2	3		1		37	0	1.6	2/1168		2	5	9		9		2	0
[30-35[	0	0	0	0	0	0	0	0	0	0	0	3	0	0	0	68	0		0			0		0	0		3	0	0	0	0	3	2		0		40	0	1.65	2/1191		7	5	9		9		0	9
[30-35[	0	0	0	1	0	0	1	0	0	0	0	1	0	2	1	57			0			0		0	1	Cholestasis	3	0	0	0	0	3	2	3	1		38	1	1.69	2/0428	lupus nephropathy	7	5	1	death	1	prematurity	3	2
[20-25[	0	0	0	0	0	0	0	0	0	0	0	3	0	0	0	67	0		0			0		0	0		4	0	0	0	0	3	3		1		38	1	1.79	2/0345		7	3	9		9		2	2
[30-35[	0	0	0	0	0	0	0	0	0	0	0	1	0	2	1	59	0		0			0		0	0		1	0	0	0	0	3	3		1		40	1	1.6	2/0347		7	5	1	death	9		2	2
[25-30[	0	1	0	0	0	0	0	0	0	0	0	1	0	0	0	45	0		0			0		0	0		3	0	0	0	0	3	2	3	1		39	1	1.69	2/0420		6	4	1		1		3	2
[15-20[	0	0	0	0	0	0	0	0	0	0	1	2	0	0	0	45	0		0			0		0	0		3	0	0	0	0	1	3	3	1		38	1	1.63	2/0422		6	8	1		1	Malformation	2	2
[20-25[	0	0	0	0	0	0	0	0	0	0	0	1	0	2	1	94	0		1			0		0	0		3	0	0	0	0	3	3		1				1.58	2/0434		7	7	9		9		2	2
[20-25[	0	0	0	0	0	0	0	0	0	0	0	2	0	0	0	58	0		0			0		0	0		3	0	0	0	0	3	3		1		41	1	1.62	2/0432		9	5	1	fetal risk	1	neurological complication	3	2
[30-35[	0	0	0	0	0	0	0	0	0	0	0	1	0	0	0	62	0		0			0		0	0		1	0	0	0	0	3	3	3	1		41	1	1.66	2/0438		8	6	1		1		3	2
[15-20[	0	0	0	0	0	0	0	0	0	0	1	2	0	0	0	80	0		0			0		0	0		1	0	0	0	0	3	2	2	1		38	1	1.69	2/0441		5	5	1	fever	1	respiratory disorder	3	1
[30-35[	0	0	0	0	0	0	0	0	0	0	0	1	0	1	1	52	0		0			0		0	0		3	0	0	0	0	3	3		1		40	1		2/0429		6	4	1	respiratory disorder	9		2	2
[25-30[	0	0	0	0	0	0	0	0	0	0	0	1	0	3	2	75	1		1			1		0	0		1	0	0	0	0	3	2		1		40	1	1.6	2/0435		5	9	0		9		3	0
[30-35[	0	0	0	0	0	0	0	0	0	0	1	1	0	2	0	66	0		0			0		0	0		1	0	0	0	0	3	3		0		40	1	1.69	2/0424		7	6	9		9			9
[30-35[	0	0	0	0	0	0	0	0	0	0	0	1	0	2	0	77	0		0			0		1	0		1	0	0	0	0	3	3		1		38	1	1.51	2/0414		9	4	0		0		1	2
[30-35[	0	0	0	0	0	0	0	0	0	0	1	0	0	0	0	59	0		0			0		0	0		1	0	0	0	0	3	2		1		40	1	1.68	2/0408		7	5	9		9		3	2
[25-30[	0	0	0	0	0	0	0	0	0	0	0	1	0	0	0	65	0		0			0		0	0		1	0	0	0	0	3	1	3	1		40	1	1.78	2/0439		7	5	1	Pneumonitis	0		3	2
[30-35[	1	0	0	0	0	0	0	0	0	0	0	1	0	1	1	57	0		0			0		0	0		3	0	0	0	0	3	3		0		40	1	1.66	2/0440		7	5	1	lost of pregnancy	1	lost of pregnancy	2	2
[35-40[	0	0	1	0	0	0	0	0	0	0	0	1	0	3	2	61	0		0			0	1	1	0		3	0	0	0	0	3	3	3	1		38	1	1.63	2/0446		5	6	9		9		3	2
[35-40[	0	0	0	0	0	0	0	0	0	0	0	1	0	2	2	85	1	0	0			0		0	0		1	0	0	0	0	3	3	3	1		38	1	1.6	2/0346		5	5	1		1		2	2
[20-25[	0	0	0	0	0	0	0	0	0	0	0	1	0	1	0	70	0		0			0		0	0		1	0	0	0	0	3	3	2	1	1	38	1	1.77	2/0421		6	4	1		1		3	2
[30-35[	0	0	0	0	0	0	0	0	0	0	1	1	0	3	3	60	0		0			0		0	0		1	0	0	0	0	3	2	3	1		38	1	1.72	2/0413		6	3	1	asthenia	0		2	2
[25-30[	0	0	0	0	0	0	0	0	0	0	0	1	0	1	1	65	1		0			0		0	1	fœtal pathology	0	0	0	0	0	3	2		1		25		1.6	2/0419		7	7	9		9		2	2
[35-40[	0	0	0	0	0	0	0	0	1	0	0	1	1	2	1	115	0		0			0		0	0		3	0	0	0	0	3	2	2	1		38	1	1.69	2/0430		7	5	1	death	1	lost of pregnancy	3	2
[25-30[	0	0	0	0	0	0	0	0	0	0	0	1	0	0	0	70	0		0			0		0	0		3	0	0	0	0	3	2	2	1		37	1	1.77	2/0463		8	7	1	respiratory disorder	1	prematurity	3	2
[15-20[	0	0	0	0	0	0	0	0	0	0	1	2	0	0	0	45	0		0			0		0	0		1	0	0	0	0	2	2	2	1		37	1	1.56	2/0466		5	5	0		9		3	1
[35-40[	0	0	0	1	0	1	0	0	0	0	0	3															0	0	0	0	0	3	3				38	1		2/0467		5	5	0		1			9
[35-40[	0	0	0	0	0	0	0	0	0	0	0	1	0	1	1	55	0		0			0		0	0		1	0	0	0	0	3	3		1		41	1	1.7	2/0453		8	5	9		9		2	2
[25-30[	0	0	0	0	0	0	0	0	0	0	0	1	0	1	1	82	0		0			0		0	0		1	0	0	0	0	2	2	3	1		39	1	1.58	2/0462		5	5	0		9		2	2
[30-35[	0	0	0	0	0	0	0	0	0	0	0	0	0	5	2	55	0		0			0		0	0		1	0	0	0	0	3	2		1		40	1	1.56	2/0461		7	5	1	death	9		3	2
[25-30[	0	0	0	0	0	0	0	0	0	0	0	0	0	0	0	50	0		0			0		0	0		3	0	0	0	0	3	2		0		39	1	1.64	2/0454		5	5	9		9		2	2
[25-30[	0	0	0	0	0	0	0	0	0	0	1	1	0	3	1	60	0		1	1		0		0	0		1	0	0	0	0	1	2	2	1		40	1	1.67	2/0458		6	4	9		9		3	2
[25-30[	0	1	0	0	0	0	0	0	0	0	0	1	0	0	0	60	0		0			0		0	0		3	0	0	0	0	3	2	2	1	4	39	1	1.59	2/0456		7	5	9		1		2	2
[25-30[	0	0	0	0	0	0	0	0	0	0	1	1	0	0	0	58	0		0			0		0	0		1	0	0	0	1	2	2	3	1		40	1	1.6	2/0468
[30-35[	0	0	0	0	0	0	0	0	0	0	0	1	0	3	2	87	0		0			0		0	0		3	0	0	0	0	3	2		1		39	1	1.67	2/0452		5	5	1	fever	9		2	0
[20-25[	0	0	0	0	0	0	0	0	0	0	0	1	0	0	0	89	0		1			1		0	0		1	0	0	0	0	3	2		1		39	1	1.73	2/0444		7	5	1	fever	9		2	2
[25-30[	0	0	0	0	0	0	0	0	0	0	0	1	0	1	0	66	0		0			0		0	1		1	0	0	0	0	3	3		1		41	1	1.62	2/0450		9	5	1		1		2	2
[35-40[	0	0	0	0	0	0	0	0	0	0	1	1	0	0	0	53	1		0			0		0	1	fœtal pathology	0	0	0	0	0	3	2		0		37		1.6	2/0449		9	6	9		9		3	0
[30-35[	0	0	0	0	0	0	0	0	0	0	0	3	0	5	3	62	0		1			0		0	0		3	0	0	0	0	3	2		1		40	1	1.6	2/0442		9	8	1		1		3	2
[25-30[	0	0	0	0	0	0	0	0	0	0	0	1	0	0	0	79	0		0			0		0	0		1	0	0	0	0	3	3	2	1	2	39	1	1.7	2/0436		9	3	1	premature birth	1		3	2
[25-30[	0	0	0	0	0	0	0	0	0	0	0	1	1	2	1	64	0		0			0	1	1	0		3	0	0	0	0	1	2	3	1		41	1	1.72	3/0209		6	1	9		9		2	9
[30-35[	0	0	0	0	0	0	0	0	0	0	0	1	0	2	2	75	0		0			0		0	0		1	0	0	0	0	3	2		0		40	1	1.64	3/0444		6	5	1	respiratory distress	1	prematurity hyperthermie	3	2
[35-40[																											3	0	0	0	1	3	2		0					3/0435
[30-35[	0	0	0	0	0	0	0	0	0	0	0	0	0	4	3	90	0		1			0		0	0		3	0	1	0	0	3	2		0		41	1	1.7	3/0453
[30-35[	0	0	0	0	0	0	0	0	0	0	0	0	0	2	2	60	0		0			0		0	0		3	0	1	0	0	1	3		1		40	1	1.6	3/0445
[35-40[	0	0	1	0	0	0	1	0	0	0	1	1	0	0	0	63	0		0			0		0	1	fœtal pathology	0	0	0	0	0	3	3	3	1		37		1.7	3/0373		5	6	0		1	Malformations	3	2
[30-35[	0	0	0	0	0	0	0	0	0	0	0	1	0	1	1	68	0		1	1		0		0	0		1	0	0	0	0	3	2	3	1		40	1	1.69	3/0379		9	6	0		1	Malformations	3	2
[30-35[	0	0	0	0	0	0	0	0	0	0	0	1	1	1	1	57	1		0			0		0	0		3	0	0	0	0	3	3		1		37	1	1.7	3/0450		9	6	1	death	1	prematurity	2	2
[30-35[	0	0	0	0	0	0	0	0	0	0	0	1	0	0	0	60	0		0			0		0	0		2	0	0	0	0	3	2	3	1		40	1	1.67	3/0384		7	5	1	premature birth	9		3	2
[30-35[	0	0	0	0	0	0	0	0	0	0	0	0	0	1	1	67	0		0			0		0	0		2	0	0	0	0	3	2		1		39	1	1.65	3/0328		7	5	0		1		2	9
[30-35[	0	0	0	0	0	0	0	0	0	0	0	0	0	1	1	62	0		1			0		0	0		1	0	0	0	0	3	3		1		41	1	1.66	3/0436		7	9	1	fever	1	cardiac failure	2	2
[35-40[	0	0	0	0	0	0	0	0	0	0	0	0	0	5	5	80	0		0			0	1	1	0		1	0	0	0	0	1	2	3	1		40	1	1.72	3/0403		4	4	1		1		2	2
[25-30[	0	0	0	0	0	0	0	0	0	0	0	1	0	0	0	51	0		0			0		0	0		1	0	0	0	0	3	2		1		37	1	1.65	3/0437		9	7	1	pulmonary embolism	1	death	3	2
[35-40[	0	0	0	0	0	0	0	0	0	0	0	1	0	3	1	64	0		0			0		0	0		3	0	0	0	0	3	2		0		39	1	1.69	3/0426		7	5	1		1		2	2
[25-30[	0	0	0	0	0	0	0	0	0	0	0	0	0	0	0	77	0		0			1		0	0		3	0	0	0	0	3	2		0		40	1	1.78	3/0439		6	4	9		9		3	2
[30-35[	0	0	1	0	0	0	0	0	0	0	0	1	0	0	0	69	0		0			0		0	0		1	0	0	0	0	3	3	3	1		40	1	1.6	3/0428		5	3	1	fever	1	maternal fever consequences	3	2
[30-35[	0	0	0	0	0	0	0	0	0	0	0	3	0	2	1	58	0		1			0		0	0		1	0	0	0	0	3	3		1		42	1	1.6	3/0431		7	2	9		9		2	2
[30-35[	0	0	0	0	0	0	0	0	0	0	0	0	0	1	0	62	0		0			0	1	1	0		3	0	0	0	0	3	2	2	1		39	1	1.75	3/0448		9	6	9		1		3	2
[30-35[	0	0	0	1	0	0	0	0	0	0	0	1	0	1	0	55	0		0			0		0	0		1	0	0	0	0	3	3		0		39	1	1.66	3/0427	cacchi ricci disease	7	5	1		1		2	2
[30-35[	0	0	0	0	0	0	0	0	0	0	0	0	0	1	1	49	0		0			0		0	0		3	0	0	0	0	3	2		0		37	1	1.7	3/0432		7	5	9		1	Infections	2	2
[15-20[	0	0	0	0	0	0	0	0	0	0	0	2	0	1	0	87	0		0			0		0	0		1	0	0	0	0	2	2	3	1		41	1	1.8	3/0425		4	7	9		9		2	2
[25-30[	0	0	0	0	0	0	0	0	0	0	0	1	0	4	3	55	0		0			0		0	0		0	0	1	0	0	3	2		0		40		1.62	3/0423
[25-30[	0	0	0	0	0	0	0	0	0	0	1	0	0	4	2	56	0		0			0		1	0		1	0	0	0	0	3	3		1		39	1	1.7	3/0421		5	5	0		0		2	9
[25-30[	0	0	0	0	0	0	0	0	0	0	1	0	0	1	1	56	0		0			0		1	0		1	0	0	0	0	3	2		1		40	1	1.74	3/0424		9	3	1		1		2	2
[25-30[	0	0	0	0	0	0	0	0	0	0	0	1	0	2	1	54	0		0			0		0	0		3	0	0	0	0	3	2	2	1		40	1	1.74	3/0412		7	5	9		1	Malformations	3	2
[20-25[	0	0	0	0	0	0	0	0	0	0	0	2	0	2	1	77	0		0			0		0	0		1	0	1	0	0	1	3		1		40	1	1.62	3/0460	0
[30-35[	0	0	0	0	0	0	0	0	0	0	0	3	0	2	2	64	0		1	1		0		0	0		1	0	0	0	0	3	2	3	1		40	1	1.61	3/0447		5	5	9		9		1	9
[20-25[	0	0	0	0	0	0	0	0	0	0	0	1	1	1	1	72	0		0		0	1		0	0		3	0	0	0	0	3	2	3	1		41	1	1.67	3/0430		9	6	1	respiratory disorder	9		3	2
[30-35[	0	0	0	0	0	0	0	0	0	0	0	3	0	1	1	71	0		0			0		0	0		3	0	0	0	0	3	2		1		39	1	1.66	3/0399		8	5	9		9		3	2
[30-35[	0	0	0	0	0	0	0	0	0	0	0	1	0	2	2	55	0		1	1		0		0	0		1	0	0	0	0	3	2	3	1		37	1	1.69	3/0400		6	6	9		9		3	2
[15-20[	0	0	0	0	0	0	0	0	0	0	0	2	0	0	0	55	0		0		0	1		0	0		1	0	0	0	0	3	2	3	1		39	1	1.61	3/0393		6	3	9		9		2	2
[40-45[	0	0	0	0	0	0	0	0	0	1	0	0	0	1	1	80	1		0			0		0	0		0	0	0	0	0	3	3		1	4	39		1.5	3/0413		7	6	9		1	Malformations	2	2
[25-30[	0	0	0	0	0	0	0	0	0	0	0	1	0	1	1	56	0		0			0	1	1	0		1	0	0	0	0	2	3	3	1		39	1	1.71	3/0434		8	8	1		1	respiratory disorder	3	2
[25-30[	1	0	0	0	0	0	0	0	0	0	0	1	0	2	0	52	0		0			0		0	0		3	0	0	0	0	3	2		1		39	1	1.6	3/0443		0	2	9		9		0	9
[30-35[	0	0	0	0	0	0	0	0	0	0	0	1	0	1	0	73	0		0			0		0	0		3	0	0	0	0	3	2		1		40	1	1.8	3/0398		3	3	1		1		3	2
[35-40[	0	0	0	0	0	0	0	0	0	0	0	1	0	1	0	44	0		0			0		0	0		1	0	0	0	0	3	2	3	1		39	1	1.6	3/0390		7	7	1	superinfection	1		3	2
[35-40[	0	0	0	0	0	0	0	0	0	0	0	1	0	3	2	72	0		0			0		0	0		1	0	0	0	0	3	2		1		40	1	1.77	3/0489		9	6	1		1	Malformations	2	2
[30-35[	0	0	0	0	0	0	0	0	0	0	0	1	0	0	0	56	0		0			0		0	0		4	0	0	0	0	3	2		1		41	1	1.68	3/0490		8	8	1		1		2	2
[35-40[	0	0	0	0	0	0	0	0	0	0	0	1	0	4	1	62	0		0			0		0	0		3	0	0	0	0	3	2		1		40	1	1.6	3/0486		9	8	1		1		2	9
[20-25[	0	0	0	0	0	0	0	0	0	0	0	2	0	0	0	90	0		1	1		0	1	1	0		3	0	0	0	0	3	2	2	1		40	1	1.65	3/0484		9	6	1	Preeclampsia	9		3	2
[25-30[	0	0	0	0	0	0	0	0	0	0	1	0	0	1	1	96	0		0			0		0	0		1	0	0	0	0	3	3		1		38	1	1.65	3/0494		5	5	0		1		1	2
[25-30[	0	0	0	0	0	0	0	0	0	0	0	1	0	1	1	66	0		0			0		0	0		1	0	0	0	0	3	2	2	1	3	39	1	1.67	3/0488		9	4	1	Hospitalization	0		3	2
[30-35[	1	0	0	0	0	0	0	0	0	0	0	0	0	1	1	66	0		0			0		0	0		1	0	0	0	0	3	2		1		40	1	1.65	3/0500		7	8	1	lost of pregnancy	9		2	2
[25-30[	0	0	0	0	0	0	0	0	0	0	0	0	0	0	0	51	0		0			0		0	0		1	0	0	0	0	2	2	2	1		42	1	1.57	3/0506		7	5	1		9		3	2
[30-35[	0	0	0	0	0	0	0	0	0	0	0	1	0	1	1	49	1	0	1	1		0	1	1			3	0	0	0	0	3	2	2	1		39	1	1.68	3/0511		5	9	1		1		3	2
[35-40[	0	0	0	0	0	0	0	0	0	0	0	1	0	2	1	57	0		0			0		0	0		1	0	0	0	0	2	2	2	1		40	1	1.7	3/0508		9	5	1		1		3	2
[30-35[	0	0	0	0	0	0	0	0	0	0	0	1	0	1	1	78	0		1			0		0	0		1	0	0	0	0	3	3		1		41	1	1.75	3/0527		7	5	1		1		2	2
[30-35[	0	0	0	0	0	0	0	0	0	0	0	1	0	1	1	48	0		0			0		0	0		2	0	0	0	0	3	2		1		39	1	1.58	3/0515		5	5	1	Pneumonitis	9		3	2
[20-25[	0	0	0	0	0	0	0	0	0	0	0	1	0	1	0	76	0		0			0		0	0		1	0	0	0	0	3	3		1		41	1	1.6	3/0524		6	6	9		9		1	2
[25-30[	0	0	0	0	0	0	0	0	0	0	0	1	0	0	0	62	1		0			0		0	0		1	0	1	0	0	2	3		1		38	1	1.61	3/0516
[20-25[	0	0	0	0	0	0	0	0	0	0	0	2	0	1	0	64	0		0			0		1	0		1	0	1	0	0	1	3		1		40	1	1.62	3/0545
[30-35[	0	0	0	0	0	0	0	0	0	0	0	1	0	4	1	60	0		0			0		0	0		3	0	0	0	0	3	3		1		41	1	1.71	3/0547		6	7	0		1	Malformations respiratoires	0	2
[25-30[	0	0	0	0	0	0	0	0	0	0	0	3	0	0	0	72	0		0			0		0	0		1	0	0	0	0	3	3		1		40	1	1.68	3/0533		7	4	1	Hospitalization	1	death	2	2
[25-30[	0	0	0	0	0	0	0	0	0	0	0	3	0	0	0	73	0		0			0		0	0		0	0	1	0	0	1	3		0		41		1.61	3/0525
[35-40[	0	0	0	0	0	0	0	0	0	0	0	0	0	1	0	61	0		0			0		0	0		3	0	1	0	0	1	2		1		41	1	1.55	3/0530
[30-35[	0	0	0	0	0	0	0	0	0	0	1	0	0	3	3	67	0		0			0		0	1	Cholestasis	1	0	1	0	0	1	3		1		39	1	1.6	3/0539
[20-25[	0	0	0	0	0	0	0	0	0	0	0	2	0	1	1	79	0		0			0		0	0		1	0	0	0	0	3	2		1		40	1	1.6	3/0543		8	4	0		0		2	2
[30-35[	0	0	0	0	0	0	0	0	0	0	0	1	0	1	1	83	0		0			0		0	0		1	0	0	0	0	3	2	3	1		40	1	1.72	3/0548		7	4	1	fever	9		3	2
[25-30[	0	0	0	0	0	0	0	0	0	0	0	1	0	1	1	60	0		0			0		0	0		1	0	0	0	0	3	3		1		39	1	1.69	3/0531		4	4	9		9		2	2
[30-35[	0	0	0	0	0	0	0	0	0	0	0	1	0	1	1	79	0		1	1		0		0	0		2	0	0	0	0	1	2	3	1		40	1	1.64	3/0534		9	9	1		1		3	1
[20-25[	0	0	0	0	0	0	0	0	0	0	0	1	0	1	1	84	0		1			0		0	0		1	0	0	0	0	3	3		1		39	1	1.58	3/0544		6	5	9		9		3	0
[30-35[	0	0	0	0	0	0	0	0	0	0	0	3	0	3	2	52	0		0			0		0	0		3	0	0	0	0	3	2	3	1		41	1	1.61	3/0541		9	0	1	decompensation of chronic pathology	1	fever, Prematurity birth	3	2
[30-35[	0	0	0	0	0	0	0	0	0	0	0	3	1	2	2	88	0		0			0		0	1	Cerclage	3	0	0	0	0	3	1	2	1		38	1	1.6	3/0542		6	5	1	death	1	prematurity	3	2
[35-40[	0	0	0	0	0	0	0	0	0	0	0	1	0	5	1	75	0		0			0		1	1		1	0	0	0	0	3	3		1		39	1	1.68	3/0546		7	4	0		0		3	2
[30-35[	0	0	0	0	0	0	0	0	0	0	0	3	0	1	1	67	0		0			0		1	0		3	0	0	0	0	3	2		0		39	1	1.64	3/0538		6	6	1	fever	9		2	2
[35-40[	0	0	0	0	0	0	0	0	0	0	0	0	0	3	3	58	0		0			0		0	0		4	0	0	0	0	3	2		1		40	1	1.65	3/0553		5	4	1		1		2	0
[25-30[	0	0	0	0	0	0	0	0	0	0	1	1	0	0	0	63	0		0			0		0	0		1	0	0	0	0	2	2		1		41	1	1.7	3/0537		5	6	9		9		2	9
[25-30[	0	0	0	0	0	0	0	0	0	0	0	1	0	0	0	60	0		0			0		0	0		1	0	0	0	0	3	1	2	1		38	1	1.67	3/0526		7	4	9		9		3	2
[25-30[	0	0	0	0	0	0	0	0	1	0	0	0	0	1	1	130	0		1			0		0	0		0	0	0	0	0	3	3		1		39		1.6	3/0532		9	5	1	premature birth	1	Prematurity birth	2	0
[35-40[	0	0	0	0	0	0	0	0	0	0	0	1	1	8	7	90	0		0			0		1	0		1	0	0	0	0	2	3		1		37	1	1.59	3/0536		8	5	0		9		2	2
[20-25[	0	0	0	0	0	0	0	0	0	0	0	2	0	0	0	84	0		0			0		0	0		1	0	0	0	0	2	2		1		41	1	1.59	3/0521		9	6	1	asthenia	1	death	2	2
[25-30[	0	0	0	0	0	0	0	0	0	0	0	1	1	2	2	81	0		0			0	1	1	0		1	0	0	0	0	1	1	2	1		39	1	1.8	3/0535		8	7	1		1		2	1
[25-30[	1	0	0	0	0	0	0	0	0	0	1	1	0	1	0	53	0		0			0		0	0		1	0	0	1	0	3	2	3	1		38	1	1.63	3/0470
[25-30[	0	0	0	0	0	0	0	0	0	0	0	1	0	1	1	54	1	0	0			0		0	0		4	0	0	0	0	2	2	2	1		41	1	1.69	3/0528		6	6	9		1	fever	3	0
[35-40[	0	0	0	0	0	0	0	0	0	0	1	1	0	2	2	60	0		0			0		1	0		4	0	0	0	0	3	3		1	3	36	1	1.65	3/0529		6	7	1		1		2	2
[30-35[	0	0	0	0	0	0	1	0	0	0	0	1	0	2	2	72	0		0			0		1	0		3	0	0	0	0	2	2		1		34	1	1.72	3/0507		9	9	1		9		2	2
[15-20[	0	0	0	0	0	0	0	0	0	0	0	2	0	1	0	47	0		1	1		0		0	0		3	0	0	0	0	2	2	2	1		39	1	1.5	3/0514		7	6	1	premature birth	9		3	2
[30-35[	0	0	0	0	0	0	1	0	0	0	0	1	0	1	1	67	0		0			0		0	0		3	0	0	0	0	3	2	2	1		37	1	1.79	3/0519		5	5	9		9		3	2
[40-45[	0	1	0	0	0	0	0	0	1	0	1	1	0	6	5	110	0		1			0		0	0		2	0	0	0	0	2	2		1		41	1	1.65	3/0502		8	5	9		9		2	2
[20-25[	1	0	0	0	0	0	0	0	0	0	0	2	0	3	0	60	0		0			0		0	0		1	0	0	0	0	2	2		0		35	1	1.61	3/0481		3	5	1	asthenia	1		3	2
[30-35[	0	0	0	0	0	0	0	0	0	0	0	1	0	0	0	62	0		0			0		0	0		3	0	0	0	0	3	2	2	1	3	36	1	1.78	3/0517		6	5	1	lost of pregnancy	1	Malformations prematurity	3	2
[35-40[	0	0	0	0	0	0	0	0	0	0	0	1	0	1	1	53	0		1	1		0		0	0		1	0	0	0	0	3	3	3	1		40	1	1.57	3/0509		8	5	1	respiratory disorder	1	respiratory disorder	2	2
[25-30[	0	0	0	0	0	0	0	0	0	0	0	1	0	1	1	62	0		0			0		0	0		1	0	0	0	0	3	1		1				1.68	3/0496		6	5	1		1	still birth	3	2
[25-30[	0	0	0	0	0	0	0	0	0	0	0	1	0	1	1	43	0		0			0		0	0		1	0	0	0	0	3	3		1		38	1	1.58	3/0497		4	4	9		9		2	2
[30-35[	0	0	0	0	0	0	0	0	0	0	1	1	0	1	1	56	1		0			0		1	0		1	0	0	0	0	2	2		1		39	1	1.73	3/0465		9	6	1		1	infection transmission	0	2
[30-35[	0	0	0	0	0	0	0	0	0	0	0	1	0	0	0	57	1		0			0		0	0		1	0	0	0	0	3	2		1		36	1	1.65	3/0467		5	7	1	seizure	1	Prematurity birth	2	2
[35-40[	1	0	0	0	0	0	0	0	0	0	0	1	0	7	7	79	0		0			0		0	0		3	0	0	0	0	2	2	2	1		38	1	1.6	3/0485		7	9	1		1		3	2
[20-25[	0	0	0	0	0	0	0	0	0	0	0	2	0	0	0	66	0		0			0		0	0		1	0	0	0	0	2	2	2	1		41	1	1.74	3/0478		5	4	1		1		3	2
[25-30[	0	0	0	0	0	0	0	0	0	0	0	0	0	2	1	72	0		1	1		0		0	0		1	0	0	0	0	3	2	2	1		39	1	1.63	3/0487		9	9	1	lost of pregnancy	1	lost of pregnancy	3	2
[30-35[	0	0	0	0	0	0	0	0	0	0	0	1	0	2	1	90	0		1			0		1	0		4	0	0	0	0	3	2		1		38	1	1.68	3/0495		9	4	9		9		2	2
[30-35[	1	0	0	0	0	0	0	0	0	0	1	1	0	0	0	67	0		0			0		0	0		1	0	0	0	0	2	3		1		38	1	1.52	3/0483		9	9	1	fever	1	Infection	2	2
[25-30[	0	0	0	0	0	0	0	0	0	0	1	0	0	1	0	76	0		0			0		0	0		1	0	0	0	0	2	3		1		39	1	1.76	3/0469		5	4	9		9		2	2
[15-20[																											1	0	0	0	1	1	3		1					2/0495
[25-30[	0	0	0	0	0	0	0	0	0	0	0	1	0	0	0	86	0		1			0		0	0		1	0	0	0	0	3	3		1		39	1	1.65	2/0491		4	4	9		9		2	2
[30-35[	0	0	0	0	0	0	0	0	0	0	0	1	0	2	1	59	0		0			0		0	0		1	0	0	0	0	1	3	3	1		39	1	1.7	2/0485		5	7	9		9		3	2
[25-30[	1	0	0	0	0	0	0	0	0	0	1	1	0	0	0	60	0		0			0		0	0		1	0	0	0	0	3	3	2	1	3	38	1	1.65	2/0482		8	5	1	Hospitalization	1		3	2
[25-30[																											1	0	1	0	1	2	2	2	1		38	1		2/0480
[30-35[	0	0	0	0	0	0	0	0	0	0	0	1	0	1	0	60	0		0			0		0	0		1	0	0	0	0	3	2		1		39	1	1.68	2/0479				1		0		2	0
[40-45[	0	0	0	0	0	0	0	0	0	0	0	3	0	2	1	63	0		0			0		0	0		3	0	0	0	0	3	3		0		38	1	1.78	2/0415		8	5	9		9		0	0
[40-45[	0	0	0	0	0	0	0	0	0	0	1	3	0	5	3	60	0		0			0		0	0		3	0	0	0	0	3	3		1	3	38	1	1.64	2/0437		8	2	9		9		2	2
[30-35[	0	0	0	0	0	0	0	0	0	0	0	1	0	3	1	76	0		1	1		0		0	0		3	0	0	0	0	3	2	3	1		39	1	1.58	2/0407		7	6	1	death	1		3	2
[35-40[	0	0	0	0	0	0	0	0	0	0	0	3	0	1	1	70	0		0			0		0	0		3	0	0	0	0	3	2		0		39	1	1.55	2/0394		8	7	9		9		1	0
[20-25[	0	0	0	0	0	0	0	0	0	0	1	2	0	3	0	48	0		0			0		0	0		1	0	0	0	0	2	3		1		39	1	1.64	2/0559		7	5	1		1		3	2
[30-35[	0	0	0	0	0	0	0	0	0	0	0	3	0	1	1	68	0		0			0		0	0		3	0	0	0	0	3	2		0				1.7	2/0560		7	6	1		1		3	2
[30-35[	0	0	0	0	0	0	0	0	0	0	1	1	0	1	0	53	0		0			0		0	0		0	0	0	0	0	3			0		39		1.68	2/0500		6	7	1	respiratory disorder	1	fetal infection	3	2
[25-30[	0	0	0	0	0	0	0	0	0	0	1	1	0	2	1	40	0		0			0		0	0		2	0	0	0	0	2	2	2	1		37	1	1.49	2/0543		8	7	1	pulmonary disorder	0		3	1
[40-45[	0	0	0	0	0	0	0	0	0	0	1	1	0	4	2	70	0		0			0		0	0		2	0	0	0	0	3	2		1		40	1	1.69	2/0592		6	5	1		9		0	2
[25-30[	0	0	0	0	0	0	0	0	0	0	0	1	0	1	1	83	0		0			0		0	0		3	0	0	0	0	3	2	3	1		41	1	1.65	2/0581		6	5	9		9		3	2
[25-30[	0	0	0	0	0	0	0	0	0	0	0	0	0	3	3	74	0		1	1		0		0	0		1	0	0	0	0	3	2	2	1		40	1	1.65	2/0590		9	6	9		1			1
[30-35[	0	0	0	0	0	0	0	0	0	0	1	0	0	2	1	82	0		1	0		0		0	0		1	0	0	0	0	3	2		1	3	39	1	1.66	2/0577		5	5	9		9		2	9
[30-35[	0	0	0	0	0	0	0	0	0	0	1	0	0	0	0	63	0		0			0		0	0		1	0	0	0	0	3	3	3	1		38	1	1.68	3/0504		7	5	1	accented effect	9		3	2
[25-30[	0	0	0	0	0	0	0	0	0	0	1	0	0	2	0	77	0		0			0		0	0		1	0	0	0	0	1	3	3	1	3	40	1	1.62	3/0523		5	5	9		9		1	2
[35-40[	0	0	0	0	0	0	0	0	0	0	0	1	0	1	1	50	0		0			0		0	0		1	0	0	0	0	3	3		1		40	1	1.7	3/0510		5	5	1	transmission at the baby	9		3	2
[25-30[	0	0	0	0	0	0	0	0	0	0	0	1	0	0	0	50	0		0		0	1		0	0		1	0	0	0	0	3	3	3	1		36	1	1.62	3/0499		7	6	1	death	1	prematurity	3	2
[20-25[	0	0	0	0	0	0	0	0	0	0	1	2	0	2	2	50	0		0			0		0	0		4	0	0	0	0	2	2	2	1		40	1	1.65	3/0501		9	5	1	low blood pressure	1	IUGR	3	2
[20-25[	0	0	0	0	0	0	0	0	1	0	0	2	0	0	0	110	0		0			0		0	0		1	0	0	0	0	3	2		1		41	1	1.68	3/0493		2	3	9		9		1	0
[30-35[	0	0	0	0	0	0	0	0	0	0	0	1	0	0	0	53	0		0			0		0	0		3	0	0	0	0	3	2		0		41	1	1.63	3/0475		7	6	0		1	Malformation	3	2
[15-20[	0	0	0	0	0	0	0	0	0	0	1	2	0	0	0	73	0		0			0		0	0		1	0	0	0	0	2	2	3	1		38	1	1.72	3/0479		3	2	9		1	feeding disorder	3	2
[30-35[	0	0	0	0	0	0	0	0	0	0	0	0	0	2	2	65	0		1			0		0	0		4	0	0	0	0	3	2		1		39	1	1.67	3/0503		8	7	1		1		3	2
[20-25[	0	0	0	0	0	0	0	0	0	0	0	2	0	1	1	54	0		1	1		0		0	0		3	0	0	0	0	2	2	2	1		37	1	1.6	3/0477		9	9	1		1	birth disorder	0	1
[20-25[	0	0	0	0	0	0	0	0	0	0	1	2	0	1	0	52	0		1	1		0		0	0		1	0	0	0	0	2	2	3	1		39	1	1.64	3/0473		4	5	9		9		3	2
[25-30[	0	0	0	0	0	0	0	0	0	0	0	1	1	6	5	52	1		0			0		0	1	pruritus	1	0	0	0	0	3	3		1		38	1	1.54	3/0471		9	6	1	Bronchitis	1	Bronchitis	2	2
[30-35[	0	0	0	0	0	0	0	0	0	0	0	0	0	1	1	84	0		0			0		0	0		3	0	0	0	0	3	2		0		40	1	1.72	3/0468		6	5	1	Pneumonitis	1	Prematurity birth	2	2
[35-40[	0	0	0	0	0	0	0	0	0	0	0	1	0	0	0	50	0		1			0		0	0		1	0	0	0	0	3	3		0		39	1	1.6	2/0691		8	6	1		1		2	0
[35-40[	0	0	0	0	0	0	0	0	0	0	1	1	0	2	1	53	0		0			0		0	0		1	0	0	0	0	3	2	3	1		40	1	1.57	2/0698		8	6	1		9		2	2
[25-30[	0	0	0	0	0	0	0	0	0	0	0	3	0	1	1	66	0		0			0		0	0		0	0	0	0	0	3	3		0		40	0	1.67	2/0696		4	5	9		1		3	0
[30-35[	1	0	0	0	0	0	0	0	0	0	0	1	0	1	0	63	0		0			0		0	0		1	0	0	0	0	3	2	3	1		41	1	1.6	2/0692		8	8	1		1		3	2
[30-35[	0	0	0	0	0	0	0	0	0	0	0	1	0	1	1	62	0		0			0		0	0		3	0	0	0	0	3	2	2	1		38	1	1.71	2/0697		9	3	1		0		3	2
[25-30[	0	0	0	0	0	0	0	0	0	0	0	1	0	0	0	55	0		0			0		0	0		1	0	0	0	0	3	3	2	1	2	40	1	1.62	2/0694		6	5	1		0		3	2
[25-30[	0	0	0	0	0	0	0	0	0	0	0	0	0	0	0	80	0		0			0	0	1	0		3	0	0	0	0	2	2	2	1		39	1	1.73	2/0703		7	5	1	fever	9		3	2
[25-30[	0	0	0	0	0	0	0	0	0	0	0	3	0	1	0	50	1	0	0			0		0	0		0	0	0	0	0	3	2	1	1	2	36	1	1.7	2/0706		8	7	1		1		3	2
[20-25[	0	0	0	0	0	0	0	0	0	0	0	1	1	1	0	78	0		0			0		0	0		3	0	0	0	0	2	2	2	1		40	1	1.67	2/0705		8	6	1	Hyperthermia malaise	1	Infection	3	2
[25-30[	0	0	0	0	0	0	0	0	0	0	0	1	0	3	2	60	0		0			0		0	0		1	0	0	0	0	3	2		1		39	1	1.61	2/0710		7	4	9		9		3	2
[25-30[	0	0	0	0	0	0	0	0	0	0	0	1	0	1	1	63	0		0			0		0	0		1	0	0	0	0	3	2		0		41	1	1.63	2/0711		7	7	9		9		1	9
[30-35[	0	0	0	0	0	0	0	0	0	0	1	1	0	1	1	60	0		1			0		0	0		1	0	0	0	0	3	2		1		38	1	1.7	2/0708		7	5	1	cardiac and respiratory disorder	9		2	2
[25-30[	0	0	0	0	0	0	0	0	0	0	0	1	0	2	1	73	0		0			0		0	0		1	0	0	0	0	3	2		1		40	1	1.73	2/0713		2	7	9		9		3	1
[30-35[	0	0	0	0	0	0	0	0	0	0	0	0	0	0	0	56	0		0			0		0	0		1	0	0	0	0	2	3	2	1		39	1	1.69	2/0750		9	5	1		1		3	2
[35-40[	0	0	0	0	0	0	0	0	0	0	0	1	1	5	3	52	0		0			0		0	1	Cerclage	3	0	0	0	0	2	1	2	1		39	1	1.65	2/0689		7	9	9		9		3	2
[30-35[	0	1	0	0	0	0	0	0	0	0	0	3	0	1	0	46	0		0			0		0	1	placental anomaly	3	0	0	0	0	3	2		1		35	1	1.56	2/0685		7	5	0		1		2	2
[30-35[	0	0	0	0	0	0	0	0	0	0	0	1	0	2	2	66	0		1			0		1	0		1	0	0	0	0	3	3		0		41	1	1.65	2/0712		5	5	1		1	Malformations	3	2
[35-40[	0	0	0	0	0	0	0	0	0	0	0	1	0	1	1	70	0		0			0		0	0		3	0	0	0	0	3	2		1		39	1	1.76	2/0762		4	5	1		1		2	2
[30-35[	0	0	0	0	0	0	0	0	0	0	0	1	0	1	1	60	0		0			0		1	0		1	0	0	0	0	3	3		0		39	1	1.61	2/0748		2	2	9		9		0	0
[30-35[	0	0	0	0	0	0	0	0	0	0	1	1	0	1	1	77	0		0			0	1	1	0		4	0	0	0	0	3	3	3	1		40	1	1.74	2/0752		8	6	1		9		3	2
[25-30[	1	0	0	0	0	0	0	0	0	0	1	1	0	3	2	83	0		1			0		0	0		1	0	0	0	0	3	2		1		39	1	1.67	2/0745		8	5	9		9		1	9
[20-25[	0	0	0	0	0	0	0	0	0	0	1	2	0	0	0	76	0		0			0	1	1	0		1	0	0	0	0	3	2	2	1		39	1	1.75	2/0744		5	7	1	fever	1		2	2
[25-30[	0	0	0	0	0	0	0	0	0	0	1	1	1	1	0	65	0		0			0		0	0		3	0	0	0	0	3	2	2	1		39	1	1.65	2/0756		9	5	1	respiratory disorder	1	fetal distress	3	2
[25-30[	0	0	0	0	0	0	0	0	0	0	0	0	0	1	1	68	0		0		0	1		0	0		3	0	0	0	0	3	3	2	1	4	38	1	1.67	2/0764		7	5	9		9		3	2
[20-25[	0	0	0	0	0	0	0	0	0	0	1	2	0	0	0	55	0		0			0		0	0		1	0	0	0	0	2	2	2	1		36	1	1.63	2/0742		5	5	0		0		2	2
[30-35[	0	0	0	0	0	0	0	0	0	0	0	1	0	0	0	64	0		0			1		0			4	0	0	0	0	3	3		1		40	1	1.79	2/0720		6	3	1		1	death	2	2
[35-40[	0	0	0	0	0	0	0	0	0	0	0	0	0	0	0	45	0		0			0	0	1	0		4	0	0	0	0	3	2	2	1		39	1	1.58	2/0739		3	5	1	death	1	maternal fever consequences	2	2
[15-20[	0	0	0	0	0	0	0	0	0	0	0	2	0	1	1	70	0		0			0		0	0		1	0	1	0	0	1	3		1		40	1	1.64	2/0747
[25-30[	0	0	0	0	0	0	0	0	0	0	0	1	0	1	0	61	1	0	0		0	1		0	0		1	0	0	0	0	2	2	2	1		40	1	1.61	2/0736		9	7	1		1		3	2
[25-30[	1	0	0	0	0	0	0	0	0	0	0	3	0	2	2	58	0		0			0		0	1	Ovariectomy	3	0	0	0	0	3	2		1		41	1	1.6	2/0737		7	5	9		0		2	0
[20-25[	0	0	0	0	0	0	0	0	0	0	0	2	0	0	0	65	0		0			0		0	0		1	0	0	0	0	2	3		1		40	1	1.62	2/0740		6	9	9		9		2	9
[25-30[	0	0	0	0	0	0	0	0	0	0	0	1	0	2	0	75	0		1			1		0	0		2	0	0	0	0	3	2		1		39	1	1.67	2/0729		9	9	1	death	1	death	2	2
[25-30[	0	0	0	0	0	0	0	0	0	0	0	1	0	3	0	53	0		0			0	1	1	0		1	0	0	0	0	3	3	2	1	3	40	1	1.67	2/0719		9	7	1	premature birth	1	IUGR	3	2
[40-45[	0	0	0	1	0	0	0	0	0	0	0	1	0	3	2	81	0		0			0		0	0		1	0	0	0	0	3	3		0		41	1	1.86	2/0721		7	5	1		9		2	2
[20-25[	0	0	0	0	0	0	0	0	0	0	0	2	0	4	3	86	0		0			0		0	1	Denial	1	0	0	0	0	2	3		1			1	1.69	3/0607		2	2	9		9		2	9
[30-35[	1	0	0	0	0	0	0	0	0	0	1	1	0	0	0	56	0		0			0		0	0		3	0	0	0	0	3	2	2	1		37	1	1.58	3/0606		9	5	1	respiratory distress	1	fever	3	2
[25-30[	0	0	0	0	0	0	0	0	0	0	0	1	0	3	3	60	0		0			0		0	0		1	0	0	0	0	2	2		1		39	1	1.65	3/0624		8	5	1	premature birth	1	Prematurity	2	2
[30-35[	0	0	0	0	0	0	0	0	0	0	0	1	0	0	0	75	0		1	1		0		0	0		2	0	0	0	0	3	3		1		40	1	1.82	3/0621		4	7	1	fever	1		2	2
[25-30[	0	0	0	0	0	0	0	0	0	0	0	1	0	1	1	71	1	1	1	1		0	1	1	0		1	0	0	0	0	3	3	1	1	1	40	1	1.74	3/0617		5	3	1	death	0		3	2
[30-35[	0	0	0	0	0	0	0	0	0	0	0	1	0	1	1	70	0		0			0		1	0		4	0	0	0	0	3	3		1		40	1	1.6	3/0614		9	9	1		1		3	1
[40-45[	0	0	0	0	0	0	0	0	0	0	0	0	0	1	1	60	0		1			0		0	1	Cerclage	4	0	0	0	0	3	3		0		38	1	1.57	3/0627		9	7	9		9		2	0
[35-40[	0	0	0	0	0	0	0	0	0	0	0	1	0	1	1	45	0		0			0		0	0		1	0	0	0	0	3	3	3	1	1	39	1	1.51	3/0626		7	4	9		9		2	2
[25-30[	0	0	0	0	0	0	0	0	0	0	0	1	0	1	1	64	0		0			0		1	0		1	0	0	0	0	3	3		0		36	1	1.72	3/0604		7	5	9		9		2	2
[20-25[	0	0	0	1	0	0	0	0	0	0	0	2	0	2	1	61	0		0		0	1	1	1	0		2	0	0	0	0	3	3	2	1		41	1	1.62	3/0603	bilateral hydronephrosis	7	7	1	fever	1		3	2
[20-25[	0	0	0	0	0	0	0	0	0	0	0	3	0	2	1	80	0		0			0		1	1	PPROM	4	0	1	0	0	1	3		1		38	1	1.64	3/0597
[35-40[	0	0	0	0	0	0	0	0	1	0	0	1	0	4	4	100	0		0			1		0	0		3	0	0	0	0	3	3		1		38	1	1.65	3/0595		8	7	1	Prematurity	1	pain	2	2
[25-30[	0	0	0	0	0	0	0	0	0	0	0	1	0	2	1	51	0		0			0		0	0		1	0	0	0	0	3	2	2	1		39	1	1.7	3/0592		6	6	1	premature birth	1	Malformations	3	2
[30-35[	0	0	0	0	0	0	0	0	0	0	1	0	0	0	0	60	0		0			0		0	0		1	0	0	0	0	2	2		0		40	1	1.65	3/0590				9		9			9
[25-30[	0	0	0	0	0	0	0	0	0	0	0	1	0	2	1	84	0		0			0		1	0		4	0	0	0	0	3	3		0		41	1	1.7	3/0568		3	5	9		9		2	0
[30-35[	0	0	0	0	0	0	0	0	0	0	0	1	0	2	1	67	0		0			0		0	0		1	0	0	0	0	3	3		1		36	1	1.66	3/0623		8	4	9		1	cardiac disorder	2	2
[35-40[	0	0	0	1	0	0	0	0	0	0	0	1	1	3	2	55	0		0			0		0	0		2	0	0	0	0	3	1	2	1		39	1	1.69	3/0608		7	6	1	fever	1	seizure	3	2
[20-25[	0	0	0	0	0	0	0	0	0	0	0	1	1	3	2	84	0		0			0		0	1	Cerclage	3	0	0	0	0	3	2	2	1		39	1	1.72	3/0601		6	6	0		1	death	2	2
[30-35[	0	0	0	0	0	0	0	0	0	0	0	3	0	0	0	61	0		0			0		0	0		3	0	0	1	0	3	3		0		40	1	1.73	3/0594
[25-30[	0	0	0	0	0	0	0	0	0	0	1	1	0	1	0	55	0		0			0		0	0		4	0	0	0	0	3	3	3	1		41	1	1.65	3/0644		6	6	1		1		3	2
[25-30[	0	0	0	0	0	0	0	0	0	0	0	1	0	2	1	55	0		0			0		0	0		1	0	0	0	0	3	2		1		40	1	1.6	3/0638		9	9	1	lost of pregnancy	1	lost of pregnancy	3	2
[25-30[	0	0	0	0	0	0	0	0	0	0	0	0	0	2	1	111	0		0			0	1	1	0		4	0	0	0	0	3	2	3	1		41	1	1.78	3/0658		8	7	1		1	lost of pregnancy	3	2
[30-35[	0	0	0	0	0	0	0	0	0	0	1	1	0	0	0	57	0		0			0		0	0		1	0	0	0	0	3	3		1		39	1	1.62	3/0655		9	5	9		1	prematurity	3	2
[30-35[	0	0	0	0	0	0	0	0	0	0	1	0	0	0	0	67	0		0			0		0	1		1	0	0	0	0	3	3		1		41	1	1.73	3/0656		7	5	1	respiratory disorder	1	Malformation pulmonaire	2	2
[40-45[	0	0	0	0	0	0	0	0	0	0	0	1	0	1	1	56	0		0			0	1	1	0		2	0	0	0	0	3	2	2	1		39	1	1.62	3/0653		7	5	1	fever	1	respiratory distress	3	2
[20-25[	0	0	0	0	0	0	0	0	0	0	0	2	0	4	2	50	0		0			0		0	0		4	0	0	0	0	3	2		1		37	1	1.67	3/0652		8	6	9		1		2	2
[25-30[	1	0	0	0	0	0	0	0	0	0	1	1	0	3	2	56	0		0			0	0	1	0		3	0	0	0	0	2	2		1		39	1	1.63	3/0654		9	5	1	death	1		3	2
[25-30[	0	0	0	0	0	0	1	0	0	0	0	1	0	2	1	53	0	1	0			1		0	1		2	0	0	0	0	3	3		1		34	1	1.72	3/0613		7	5	1	fever	1	lost of pregnancy	2	2
[15-20[	0	0	0	0	0	0	0	0	0	0	0	2	0	0	0	55	0		0			0		0	0		0	0	0	0	0	2	1		0		40	1	1.7	3/0598		4	6	1	fever	9		3	9
[35-40[	0	0	0	0	0	0	0	0	0	0	0	1	0	1	2	75	0		1	1		0		0	0		3	0	0	0	0	3	3	2	1	2	40	1	1.68	3/0643		7	5	1	premature birth	1		3	2
[25-30[	1	0	0	0	0	0	0	0	0	0	0	1	0	0	0	65	0		0		0	1	0	1	0		1	0	0	0	0	3	3	2	1		40	1	1.67	3/0664		7	7	1	respiratory disorder	1	respiratory disorder	3	2
[35-40[	1	0	0	0	0	0	0	0	0	0	0	3	0	0	0	73	0		0			0		1	1	Migraine	3	0	0	0	0	3	3		1		41	1	1.69	3/0585		7	5	1	Preeclampsia	1	death	3	2
[30-35[	0	0	0	0	0	0	0	0	0	0	1	0	0	2	1		1		0			0		0	0		3	0	0	0	0	2	2		1		36	1	1.63	2/0652		6	6	1		9		3	2
[30-35[	0	1	0	0	0	0	0	0	0	0	0	1	0	2	1	58	0		0			0		0	0		3	0	0	0	0	3	3		0		40	1	1.77	2/0666		8	4	1	respiratory disorder	1	lost of pregnancy	2	2
[25-30[	0	0	1	0	0	0	0	0	0	0	0	3	0	1	1	70	0		0			0		0	0		3	0	0	0	0	3	3	2	1	3	39	1	1.65	2/0663		8	2	1	Fever and uterin contraction	1		3	2
[25-30[	0	0	0	0	0	0	0	0	0	0	0	1	0	0	0	70	0		0			1		1	0		2	0	0	0	0	2	2		1		41	1	1.62	2/0676		5	5	9		9		2	2
[30-35[	0	0	0	0	0	1	0	0	0	0	0	1	0	0	0	88	0		0			0	0	1	1	Appendicitis	3	0	0	0	0	3	2	2	1		38	1	1.74	2/0672		9	4	1	Pnemonitis	1	Prematurity birth	3	2
[25-30[	0	0	0	0	0	0	0	0	0	0	0	1	0	0	0	60	0		0			0	1	1	0		0	0	0	0	0	3	3	2	1	1	39	0	1.63	2/0639		9	5	0		1		3	2
[30-35[																												0	1	0	1	2	2	2	1		39	1		2/0618
[35-40[	0	0	0	0	0	0	0	0	0	0	0	1	0	3	3	57	0		0			0		0	0		1	0	0	0	0	3	1		1	3	40	1	1.57	2/0617		5	7	1	respiratory disorder	1	respiratory disorder	3	2
[20-25[	0	0	0	0	0	0	0	0	0	0	0	2	0	1	0	60	0		0			0	1	1	0		1	0	0	0	0	3	2	2	1		41	1	1.63	2/0616		4	7	9		9		3	2
[30-35[	0	0	0	0	0	0	0	0	0	0	0	1	0	4	3	75	0		1	1		0		0	0		4	0	0	0	0	1	2	2	1		39	1	1.69	2/0615		9	9	1		1		3	1
[30-35[	0	0	0	0	0	0	0	0	0	0	0	1	0	2	1	63	0		1	1		0		0	0		3	0	0	0	0	3	2	2	1		40	1	1.65	2/0614		5	5	1	fever	1	Consequences fever maternelle	3	2
[25-30[	0	0	0	0	0	0	0	0	0	0	0	1	0	0	0	52	0		0			0		0	0		3	0	0	0	0	3	3	3	1		39	1	1.69	2/0613		8	5	1	acute respiratory failure	1	fetal distress	3	2
[25-30[	0	0	0	0	0	0	0	0	0	1	0	0	0	1	1	114	0		0			0		0	0		3	0	0	0	0	3	2	2	1	4	40	1	1.71	2/0612		8	7	0		1	death	3	2
[25-30[	0	0	0	0	0	0	0	0	1	0	0	0	0	3	3	123	0		1	1	1	1		0	0		1	0	0	0	0	1	3	3	1		35	1	1.7	2/0609		4	6	9		9		3	9
[25-30[	0	0	0	0	0	0	0	0	1	0	1	1	0	0	0	128	0		0			0		0	1	Denial	0	0	0	0	0	3	3		0		39	1	1.72	2/0608		8	7	9		9		0	0
[25-30[	0	0	0	0	0	0	0	0	0	0	0	1	0	0	0	50	0		1			0		1	0		4	0	0	0	0	3	2		1		39	1	1.6	2/0607		9	6	1		1		3	2
[20-25[	0	0	0	0	0	0	0	0	0	0	1	2	0	1	0	60	0		0			0		0	0		1	0	0	0	0	2	3		0		38	1	1.82	2/0606		9	9	9		1		2	9
[20-25[	0	0	0	0	0	0	0	0	0	0	0	2	0	1	1	57	0		0			0		0	0		1	0	0	0	0	2	2		1		40	1	1.71	2/0605		7	5	9		9		3	2
[30-35[	0	0	0	0	0	0	0	0	0	0	0	1	0	1	1	60	0		0			0		0	0		1	0	0	0	0	3	3		1		41	1	1.55	2/0604		7	6	1	premature birth	1	Prematurity birth	2	2
[25-30[	0	0	0	0	0	0	0	0	0	0	0	1	0	2	1	82	0		0			0		0	0		1	0	0	0	0	3	3		1		41	1	1.6	2/0602		8	5	1	Hospitalization	1	Infection	2	2
[20-25[	0	0	0	0	0	0	0	0	0	0	0	2	0	0	0	44	0		0			0		1	0		3	0	0	0	0	3	2		1		39	1	1.46	2/0588		8	6	1		9		3	2
[20-25[	0	0	0	0	0	0	0	0	0	0	0	2	0	0	0	60	0		1	1		0		0	0		2	0	0	0	0	2	2	2	1		37	1	1.56	2/0583		7	5	1		1		3	2
[15-20[	0	0	0	0	0	0	0	0	0	0	0	2	0	0	0	60	0		0			0		0	0		1	0	0	0	0	3	3		1		38	1	1.68	2/0659		6	5	1	neurological lesions	1	Infection	3	2
[25-30[	0	0	0	0	0	0	0	0	0	0	0	1	1	1	1	52	0		0			0	1	1	0		1	0	0	0	0	2	2	2	1		40	1	1.72	2/0660		9	9	1		1		3	2
[25-30[	0	0	0	0	0	0	0	0	0	0	0	1	0	1	1	57	1	0	0			0	1	1	0		3	0	0	0	0	3	2	2	1		40	1	1.68	2/0634		7	6	1		1	prematurity	3	2
[25-30[	0	0	0	0	0	0	0	0	0	0	0	1	0	0	0	88	0		1	1		0		0	0		1	0	0	0	0	3	3	3	1		40	1	1.68	2/0631		8	6	1	respiratory disorder	1	weakness bebe	3	2
[35-40[	0	0	0	0	0	0	0	0	0	0	0	0	0	4	2	74	0		0			0		1	0		3	0	0	0	0	3	3		1	3	38	1	1.61	2/0630		9	5	1		1		2	2
[25-30[	0	1	0	0	0	0	0	0	0	0	0	1	0	1	1	65	0		0			0		1	1	Anemia	1	0	0	0	0	3	3		1		40	1	1.68	2/0628		6	7	1	fever	9		2	2
[25-30[	0	0	0	0	0	0	0	0	0	0	0	3	0	2	2		0		0			0		0	1	seizure	2	0	1	0	0	1	3		1		39	1		2/0653
[25-30[	0	0	0	0	0	0	0	0	0	0	0	3	0	3	3		0		0			0		0	1	bilateral ureterohydronephrosis	0	0	0	0	0	3	3		1		39	1		2/0641		5	5	9		1		3	2
[20-25[	0	0	0	0	0	0	0	0	0	0	1	2	0	1	0	71	0		0		1	1	1	1	1	Migraine	1	0	0	0	0	2	3	3	1		40	1	1.6	2/0638		6	5	9		1		3	2
[25-30[	0	0	0	0	0	0	0	0	0	0	0	1	0	1	1	84	0		0			0		0	0		3	0	0	0	0	3	2		1		40	1	1.67	2/0626		7	5	9		9		2	2
[25-30[	0	0	0	0	0	0	0	0	0	1	0	0	0	2	1	80	0		0			0		0	0		1	0	0	0	0	2	2	2	1		40	1	1.65	2/0623		7	6	9		1		3	1
[15-20[	0	0	0	0	0	0	0	0	0	0	1	2	0	0	0	60	0		0			0		1	0		1	1	0	0	0	1	2		1		40	1	1.72	2/0621
[40-45[	0	0	0	0	0	0	0	1	0	0	0	1	0	1	1	55	0		0			0	1	1	0		3	0	0	0	0	3	3	3	1		37	1	1.63	2/0620		7	3	9		9		3	2
[30-35[	0	0	0	0	0	0	0	0	0	0	0	1	0	2	1	64	1	0	0			0	0	1	0		3	0	0	0	0	3	2	2	1		38	1	1.73	3/0721		8	6	1	premature birth	1	prematurity	3	2
[30-35[	0	0	0	0	0	0	0	0	0	0	1	1	0	3	1	60	1		0			0		0	0		2	0	0	0	0	3	2		1		34	1	1.63	3/0720		5	6	1	Contractions	0		2	2
[25-30[	0	0	0	0	0	0	0	0	0	0	0	1	0	0	0	68	0		0			0		0	0		1	0	0	0	0	3	3	3	1		41	1	1.71	3/0719		8	6	1	fever	1	respiratory disorder	3	2
[30-35[	0	0	0	0	0	0	0	0	0	0	0	1	0	0	0	55	0		0			0		0	0		2	0	0	0	0	3	2		1		39	1	1.65	3/0716		8	7	1		1		3	2
[20-25[	0	0	0	0	0	0	0	0	0	1	1	0	0	0	0	85	0		1	1	1	1		0	0		2	0	0	0	0	2	2	2	1		39	1	1.58	3/0715		7	6	1	death	1	death	3	1
[30-35[																											1	0	0	0	1	3	2					1		3/0713
[20-25[	0	0	0	0	0	0	0	0	0	0	0	2	0	1	1	45	0		0			0		1	0		1	0	0	0	0	3	2		1		39	1	1.71	3/0712		7	5	1	lost of pregnancy	1	prematurity	2	2
[30-35[	0	0	0	0	0	0	0	0	0	0	0	1	0	1	1	80	0		0			0		0	0		3	0	0	0	0	3	2		1		39	1	1.73	3/0709		7	5	1		1		2	2
[25-30[	0	0	0	0	0	0	0	0	0	0	0	1	0	1	0	61	0		1	1		0	0	1	0		3	0	0	0	0	3	2	2	1		39	1	1.62	3/0708		8	7	1	respiratory distress	1		3	2
[35-40[	0	0	0	0	0	0	0	0	0	0	0	1	0	1	1	56	0		0			0		0	0		1	0	0	0	0	2	2		1		40	1	1.57	3/0743				0		9		2	9
[25-30[	0	0	0	0	0	0	0	0	0	0	0	1	0	0	0	66	0		0			0		0	0		1	0	0	0	0	3	3		1		38	1	1.71	3/0740		7	7	1	respiratory disorder	1		2	2
[30-35[	0	0	0	0	0	0	0	0	0	0	0	1	0	0	0	52	0		0			0		1	0		3	0	0	0	0	3	3		1		41	1	1.63	3/0738		9	6	1		1	lost of pregnancy	2	2
[15-20[	0	0	0	0	0	0	0	0	0	0	1	2	0	2	0	51	0		0			0		1	0		1	0	0	0	0	2	2		1		39	1	1.59	3/0737		5	5	9		9		3	2
[20-25[	0	0	0	0	0	0	0	0	0	0	1	2	0	1	0	65	0		0			0		0	0		1	0	0	0	0	3	2	2	1		38	1	1.67	3/0736		6	5	1		1		3	1
[30-35[	0	0	0	0	0	0	0	0	0	0	0	1	0	4	0	73	0		1	1		0	1	1	0		1	0	0	0	0	3	1	2	1		41	1	1.7	3/0734		9	5	9		9		2	2
[30-35[	0	0	0	0	0	0	0	0	0	0	0	1	0	3	1	97	0		1	1		0		0	0		1	0	0	0	0	3	2	3	1		41	1	1.73	3/0733		9	3	1		0		3	2
[15-20[	0	0	0	0	0	0	0	0	0	0	1	2	1	1	1	45	0		0			0		0	0		1	0	0	0	0	2	2		0		40	1	1.56	3/0732		3	6	9		9		2	2
[15-20[	0	0	0	0	0	0	0	0	0	0	0	2	0	1	0	61	0		0			0		0	0		1	0	0	0	0	3	3		1		39	1	1.54	3/0731		9	6	1	Contractions	9		3	2
[35-40[	0	0	0	0	0	0	0	0	0	0	0	1	0	0	0	54	0		1			0		1	0		3	0	0	0	0	3	3		1		40	1	1.69	3/0730		5	5	1		1		2	2
[25-30[	0	0	0	0	0	0	0	0	0	0	0	1	0	1	1	66	1	1	0			0	0	1	1	PPROM	2	0	0	0	0	3	2	2	1	4	36	1	1.56	3/0727		7	7	1	cardiac and respiratory disorder	1	Prematurity birth	2	2
[45-50[	0	0	0	0	0	0	0	1	0	0	0	1	0	2	0	44	0		0			0		0	0		3	0	0	0	0	2	2	2	1		36	1	1.56	3/0704		7	5	1	respiratory disorder	1		3	2
[25-30[	0	0	0	0	0	0	0	0	0	0	1	1	0	3	1	40	0		0			1		0	0		1	0	0	0	0	1	3		0		39	1	1.54	3/0703		2	2	9		9		3	2
[40-45[	0	0	0	0	0	0	0	0	0	0	0	3	0	0	0	54	0		0			0		0	0		3	0	0	0	0	3	2	3	0		41	1	1.55	3/0706		9	6	0		1	Malformations	3	2
[30-35[	0	0	0	0	0	0	0	0	0	0	0	1	0	2	2	62	0		0			0		0	0		1	0	0	0	0	2	3		1		40	1	1.58	3/0705		2	2	9		9		2	2
[30-35[	0	0	0	0	0	0	0	0	0	0	0	1	0	1	1	69	0		0			0		0	0		3	0	0	0	0	3	3		1		40	1	1.7	3/0700		7	3	1	respiratory disorder	1	IUGR	2	2
[25-30[	0	0	0	0	0	0	0	0	0	0	0	1	0	1	1	80	0		1			0		0	0		4	0	0	0	0	3	3		1		39	1	1.6	3/0697		7	7	1	death	1	death	2	2
[30-35[	0	0	0	0	0	0	0	0	0	0	0	1	0	2	1	77	0		0			0		0	0		2	0	1	0	0	2	2		1		38	1	1.73	3/0701
[30-35[	0	0	0	0	0	0	0	0	0	0	0	3	0	1	1	49	0		0			0		0	0		3	0	0	0	0	3	2	2	1		39	1	1.67	3/0699		5	4	1	lost of pregnancy	1	death	3	2
[30-35[	0	0	0	0	0	0	0	0	0	0	1	1	0	3	0	62	0		0			0	1	1	0		1	0	0	0	0	2	2	2	1		40	1	1.75	3/0688		6	5	9		9		2	2
[40-45[	0	0	0	0	0	0	0	0	1	0	0	1	0	4	3	149	0		0			0		0	0		1	0	0	0	0	3	3		0		41	1	1.75	3/0687		7	4	9		9		0	9
[20-25[	0	0	0	0	0	0	0	0	0	0	0	2	0	0	0	86	0		0			0		0	0		1	0	0	0	0	3	2	2	0	3	39	1	1.69	3/0684		6	6	1		1		3	2
[30-35[	0	0	0	0	0	0	0	1	0	0	0	1	0	0	0	50	0		0			1		0	0		1	0	0	0	0	3	2	2	1	4	39	1	1.64	3/0681		8	7	1	death	1	death	3	2
[25-30[	0	0	0	0	0	0	0	0	0	0	0	1	0	0	0	66	0		0			0		0	0		3	0	0	0	0	3	2	2	1		39	1	1.64	3/0679		7	5	1	Pneumonitis	9		3	2
[35-40[	0	0	0	0	0	0	0	0	0	0	0	1	0	1	1	59	0		0			0		0	0		1	0	0	0	0	3	2		0		39	1	1.58	3/0829		8	9	1	pulmonary infection	1		2	2
[25-30[	0	0	0	0	0	0	0	0	0	0	0	1	0	0	0	68	0		0			0		0	0		4	0	0	0	0	3	3		1	2	39	1	1.74	3/0816		8	6	9		1	Hospitalization	2	2
[25-30[	0	0	0	0	0	0	0	0	0	0	0	1	0	1	1	84	0		0			0		0	0		1	0	1	0	0	3	3		1		40	1	1.63	3/0836
[20-25[	0	0	0	0	0	0	0	0	0	0	1	2	0	2	2	44	0		0			0		0	0		4	0	1	0	0	1	3		1		38	1	1.52	3/0839
[35-40[	0	0	0	0	0	0	0	0	0	0	0	3	0	1	1	80	1		1			1		0	0		3	0	1	0	0	3	2				35	1	1.56	3/0835
[25-30[	0	0	0	0	0	0	0	0	0	0	0	3	0	1	1	88	0		0			0		1	0		3	0	0	0	0	3	2		1		39	1	1.57	3/0834		6	5	9		9		2	2
[20-25[	0	0	0	0	0	0	0	0	0	0	1	2	0	1	0	47	0		0			0	1	1	0		1	0	0	0	0	2	2		1		40	1	1.67	3/0832		5	5	9		1		0	0
[30-35[	0	0	0	0	0	0	0	0	0	0	0	3	0	3	2	100	0		1			1		1	0		1	0	0	0	0	3	3		1		41	1	1.72	3/0838		7	6	1		1		3	2
[15-20[	0	0	0	0	0	0	0	0	0	0	1	2	0	3	2	50	0		0			0		0	0		0	0	1	0	0	1	3		1		39	1	1.47	3/0845
[30-35[	0	0	0	0	0	0	0	0	0	0	0	1	0	4	2	58	0		0			0		0	0		3	0	0	0	0	3	3		1	1	39	1	1.7	3/0840		7	4	1	premature birth	0		2	0
[35-40[	0	0	0	0	0	0	0	0	0	0	0	1	0	2	2	60	1	0	0			0		0	0		3	0	0	0	0	3	3	3	1		39	1	1.64	3/0788		9	5	1		9		3	2
[30-35[	0	0	0	0	0	0	0	0	0	0	0	1	0	0	0	58	0		0			0		0	0		4	0	0	0	0	2	2	2	1		38	1	1.72	3/0800		7	7	1	cardiac and respiratory disorder	1	Infection	3	2
[25-30[	0	0	0	0	0	0	0	0	0	0	0	1	0	1	0	56	0		0			0		0	0		1	0	0	0	0	3	3	3	1		39	1	1.57	3/0786		7	4	1	Infection	1	Infection	3	2
[20-25[	0	0	0	0	0	0	0	0	0	0	1	2	0	1	0	65	1		0			0		0	1	PPROM	0	0	0	0	0	2	3		1	4	36	1	1.67	3/0793		4	5	1		9		2	2
[30-35[	0	0	0	0	0	0	0	0	0	0	0	1	0	2	1	59	0		0			0		0	0		1	0	0	0	0	3	3		0		41	1	1.69	3/0789		8	5	1		1	prematurity	3	2
[35-40[	0	0	0	0	0	0	0	0	0	0	0	1	0	2	1	59	1		0			0		1	0		1	0	0	0	0	3	3		1	1	41	1	1.67	3/0799		8	7	1	premature birth	1	Tachycardia	2	2
[40-45[	0	0	1	0	0	0	0	0	0	1	0	3	0	8	8	98	0		1			0		0	0		3	0	0	0	0	3	2		0		39	1	1.67	3/0810		9	6	1	respiratory disorder	1	prematurity	3	2
[25-30[	0	0	0	0	0	0	0	0	0	0	0	0	0	2	1	96	0		1			0		0	0		1	0	0	0	0	2	2		1		40	1	1.7	3/0762		5	5	1	lost of pregnancy	1	death	3	2
[30-35[	0	0	0	0	0	0	0	0	0	0	0	1	0	4	3	69	0		0			0		0	0		1	0	0	0	0	3	2		1		41	1	1.65	3/0761		6	5	9		9		2	2
[25-30[	0	0	0	0	0	0	0	0	0	0	0	1	0	0	1	59	0		0			0		0	0		1	0	0	0	0	3	1		0		36	1	1.68	3/0778		8	6	1	death	1		0	9
[25-30[	0	0	0	0	0	0	0	0	0	0	0	1	0	5	2	85	0		0			0		0	0		1	0	0	0	0	2	3	3	1		41	1	1.7	3/0772		8	9	1		1		3	2
[30-35[	0	0	0	0	0	0	0	0	0	0	0	1	0	1	0	52	0		0			0		0	0		1	0	0	0	0	3	3		1		41	1	1.67	3/0774		8	7	1	respiratory disorder	1	prematurity	3	2
[25-30[	0	0	0	0	0	0	0	0	0	0	0	1	0	2	1	49	1		0			0		0	0		3	0	0	0	0	3	2		1		37	1	1.62	3/0775		9	5	1		9		2	2
[25-30[	0	0	0	0	0	0	0	0	0	0	0	1	0	0	0	68	0		0			0		0	0		1	0	0	0	0	3	3		1		40	1	1.7	3/0776		7	6	0		0		2	2
[25-30[	0	0	0	0	0	0	0	0	0	0	0	1	0	1	1	55	0		0			0		0	1	pruritus	1	0	0	0	0	3	2	2	1	1	39	1	1.61	3/0764		6	8	1		1		3	2
[20-25[	0	0	0	0	0	0	0	0	0	0	0	2	0	0	0	67	0		0			0		0	0		1	0	0	0	0	3	3		1		41	1	1.72	3/0773		8	0	1	death	1	still birth	3	2
[25-30[	0	0	0	0	0	0	0	0	0	0	0	1	0	1	1	75	0		0			0		0	0		1	0	0	0	0	3	3	1	1	3	40	1	1.71	3/0780		6	4	1		0		1	2
[25-30[																											1	0	0	0	1	3	3		1					2/0826
[25-30[	0	0	0	0	0	0	0	0	0	0	0	1	0	0	0	75	0		0			0		0	0		4	0	0	0	0	3	3		1		40	1	1.77	2/0842		4	4	9		9		2	2
[20-25[	0	0	0	0	0	0	0	0	0	0	0	2	0	0	0	52	0		0			0		0	0		1	0	0	0	0	3	3	3	1		39	1	1.69	2/0824		7	5	1		1		3	2
[25-30[	0	0	0	0	0	0	0	0	0	0	0	0	0	0	0	63	0		0			1		1	1	Cholestasis	1	0	0	0	0	3	3		1		38	1	1.58	2/0830		9	4	1	delivery complication	9		2	2
[30-35[	0	0	0	0	0	0	0	0	0	0	1	1	0	1	0	59	0		0			0		0	0		1	0	0	0	0	3	2	2	1		41	1	1.63	2/0829		7	6	1	lost of pregnancy	1	prematurity	3	2
[25-30[	0	0	0	0	0	0	0	0	0	1	0	1	0	2	1	80	0		0			0	1	1	0		2	0	0	0	0	2	3	3	1	4	40	1	1.55	2/0849		9	9	1	death	1	death	3	2
[30-35[	0	0	0	0	0	0	0	0	0	0	1	1	0	4	2	95	0		1			0		1	0		1	0	0	0	0	3	3		1		39	1	1.7	2/0835		7	7	9		9		3	2
[25-30[	0	0	0	0	0	0	0	0	0	0	0	1	0	0	0	70	0		0			0		0	0		1	0	1	0	0	2	3		1	4	41	1	1.63	2/0834
[30-35[	0	0	0	0	0	0	0	0	0	0	0	1	0	1	1	56	0		1	1		0		0	0		2	0	0	0	0	3	2	3	1		40	1	1.68	2/0833		8	9	1	premature birth	9		3	2
[30-35[	0	0	0	0	0	0	0	0	0	0	1	1	0	0	0	55	0		0			0		0	0		3	0	0	0	0	3	3	2	1	3	41	1	1.65	2/0831		5	5	9		9		3	2
[30-35[	0	0	0	0	0	0	0	0	0	0	1	1	0	3	2	53	0		0			0		1	0		4	0	0	0	0	3	2		1		39	1	1.65	2/0836		9	6	1	fever	1	fever	1	0
[15-20[	0	0	0	0	0	0	0	0	0	0	1	2	0	0	0	47	0		0			0		0	0		4	0	0	0	0	2	3		0		40	0	1.55	2/0870		3	5	1		9		1	0
[35-40[	0	0	0	0	0	0	0	0	0	0	0	1	0	4	1	55	0		0			0		0	0		2	0	0	0	0	3	2		1		40	1	1.57	2/0856		8	5	1	respiratory disorder	1	infection	3	2
[30-35[	0	0	0	0	0	0	0	0	0	0	1	1	0	2	2	56	0		0			0		0	0		1	0	0	0	0	2	2		1		37	1	1.65	2/0855		7	4	1		1		3	2
[25-30[																											0	0	0	0	1	2	3		0					2/0868
[25-30[	0	0	0	0	0	0	0	0	0	0	0	1	0	2	0	65	0		0			0		0	0		2	0	0	0	0	3	2		1		40	1	1.68	2/0869		5	4	1	fever	1	development anomaly	2	2
[25-30[	0	0	0	0	0	0	0	0	0	0	0	0	0	1	1	62	0		0			0	0	1	0		0	0	0	0	0	3	3	2	1	1	39	1	1.72	2/0864		6	4	9		9		2	2
[35-40[	0	0	0	0	0	0	0	0	0	0	0	3	0	1	1	68	0		0			0		0	0		3	0	0	0	0	3	2		0		40	1	1.68	2/0777		6	6	1		1		3	2
[35-40[	0	0	0	0	0	0	0	0	0	0	0	3	0	2	2	88	0		0			0		1	0		3	0	0	0	0	3	2		0		40	1	1.64	2/0814		9	5	1		1		3	2
[30-35[	0	0	0	0	0	0	0	0	0	0	0	1	0	3	2	50	0		0			0		0	0		3	0	0	0	0	3	2		0		39	1	1.7	2/0819		9	3	0		1		3	2
[35-40[	0	0	0	0	0	0	0	0	0	0	0	1	0	2	2	64	0		0			0		0	0		3	0	0	0	0	3	3		0		39	1	1.73	2/0808		6	6	1		1		3	2
[25-30[	0	0	0	0	0	0	0	0	0	0	0	3	0	0	0	75	0		0		0	1		0	0		3	0	0	0	0	3	3	1	1	2	33	1	1.73	2/0804		6	6	1		1	respiratory disorder	3	2
[35-40[	0	0	0	0	0	0	0	0	0	0	0	1	0	1	1	63	0		0			0		0	0		3	0	0	0	0	3	2	1	1	3	39	1	1.65	2/0878		6	5	1	lost of pregnancy	1	death	3	2
[30-35[	0	0	0	0	0	0	0	0	0	0	0	1	0	0	0	73	0		0			0		0	0		3	0	0	0	0	3	2		0		40	1	1.8	2/0853		8	6	9		1		3	2
[30-35[	0	0	0	0	0	0	0	0	0	0	0	1	0	1	0	70	0		0			0		0	0		3	0	0	0	0	3	2		0		41	1	1.67	2/0863		4	5	1		1		2	2
[35-40[	0	0	0	0	0	0	0	0	0	0	0	3	0	4	4	54	0		0			0		0	0		3	0	0	0	0	3	3		0		41	1	1.67	2/0822		7	5	9		9		2	0
[30-35[	0	0	0	0	0	0	0	0	0	0	0	1	0	2	2	55	0		0			0		0	0		3	0	0	0	0	3	2		0		41	1		2/0820		7	8	1		9		2	9
[35-40[	0	0	0	0	0	0	0	0	0	0	0	1	0	2	1	52	0		0			0		1	0		3	0	0	0	0	3	3		0		40	1	1.7	2/0935		6	6	1		1		2	2
[35-40[	0	0	0	0	0	0	0	0	0	0	0	1	0	2	2	60	0		0			0		0	0		1	0	0	0	0	3	3		1	1	41	1	1.7	2/0770		9	6	1	fever	1		2	9
[15-20[																											1	0	0	0	1	1	3		1					2/0776
[30-35[	0	0	0	0	0	0	0	0	0	0	1	0	0	3	2	56	0		1	1		0		0	0		3	0	0	0	0	3	2	2	1	3	40	1	1.68	2/0828		9	2	1		1		3	2
[30-35[	0	0	0	0	0	0	0	0	0	0	0	1	0	3	2	57	0		0			0		0	1	Migraine	1	0	0	0	0	3	3		1	3	41	1	1.63	2/0846		4	8	9		9		2	2
[25-30[	0	0	0	0	0	0	0	0	0	0	0	1	0	0	0	53	0		0			0		0	0		1	0	0	0	0	3	3	2	1		39	1	1.62	2/0821		5	3	9		1		2	2
[40-45[	1	0	0	0	0	0	0	0	0	0	0	1	0	0	0	63	0		0			0	0	1	0		1	0	0	0	0	3	3	2	1	2	38	1	1.74	2/0772		6	9	1		1		3	2
[15-20[	0	0	0	0	0	0	0	0	0	0	0	2	0	0	0	93	0		1			0		0	0		1	1	0	0	0	1	3		1		41	1	1.7	2/0865
[15-20[	0	0	0	0	0	0	0	0	0	0	1	2	0	1	1	66	0		0			0		0	1	PPROM	4	0	0	0	0	3	3	3	0		36	1	1.65	2/0771		9	5	1		1		3	2
[30-35[	0	0	0	0	0	0	0	0	0	0	1	1	0	1	0	49	0		0			0		0	0		1	0	0	0	0	3	3	2	1	3	37	1	1.63	2/0774		9	6	1		1		3	2
[35-40[	0	0	0	0	0	0	0	0	0	0	0	1	0	1	0	67	0		0			0		0	0		1	0	0	0	0	3	1		1		41	1	1.68	2/0765		6	4	9		9		3	2
[30-35[	0	0	0	0	0	0	0	0	0	0	1	1	0	1	0	62	0		1			0		1	0		1	0	0	0	0	3	3		1		41	1	1.65	2/0773		9	3	1		1		3	2
[20-25[	0	0	0	0	0	0	0	0	0	0	1	2	0	2	1	46	0		0			0		1	0		1	0	1	0	0	1	3		1		39	1	1.6	2/0778
[15-20[	0	0	0	0	0	0	0	0	0	0	0	2	0	0	0		0		0			0		0	1	Denial	0	1	0	0	0	1			0		41	0		2/0788
[15-20[	0	0	0	0	0	0	0	0	0	0	1	2	0	2	1		0								1		0	0	0	0	0	3	3		0		37	0		2/0779		9	7	1	lost of pregnancy	1	death	0	9
[30-35[	0	0	0	0	0	0	0	0	0	0	0	1	0	4	4	67	0		0			0		0	0		1	0	0	0	0	3	2	3	1		41	1	1.68	2/0782		8	7	1		9		3	2
[25-30[	0	0	1	0	0	0	0	0	0	1	0	1	0	0	0	98	1		0			0		1	0		1	0	0	0	0	3	2		1		41	1	1.65	2/0787		9	8	0		9		2	0
[40-45[	0	0	0	0	0	0	0	0	0	0	0	0	0	1	0	62	0		1	1		0	1	1	0		2	0	0	0	0	3	2	3	1	3	39	1	1.57	2/0789		9	9	1		1		3	2
[35-40[	0	0	0	0	0	0	0	0	0	0	0	0	0	2	1	75	0		1			0		0	0		1	0	1	0	0	2	3		1		36	1	1.65	2/0803
[25-30[	0	0	0	0	0	0	0	0	0	0	0	1	0	0	0	52	0		0			0		0	0		2	0	0	0	0	3	2		1		39	1	1.58	2/0796		9	7	1	premature birth	1	pulmonary disorder	2	2
[30-35[	0	0	0	0	0	0	0	0	0	0	0	1	0	0	0	63	0		0			0		0	0		3	0	0	0	0	3	3		1		39	1	1.69	2/0797		6	5	1		9		2	2
[25-30[	0	0	0	0	0	0	0	0	0	0	1	1	0	0	0	63	0		0			0	0	1	0		1	0	0	0	0	3	2	2	1		41	1	1.62	2/0795		9	0	1		1		3	2
[30-35[	0	0	0	0	0	0	0	0	0	0	0	1	0	2	1	56	0		0			0		0	0		1	0	0	0	0	3	3		1		36	1	1.6	2/0786		5	5	1		1		2	2
[25-30[	0	0	0	0	0	0	0	0	0	0	0	1	0	2	2	63	0		0			0		0	0		1	0	0	0	0	3	3		1	3	39	1	1.71	2/0815		9	5	0		1		0	0
[30-35[	0	0	0	0	0	0	0	0	1	0	0	0	0	1	1	115	0		1			0		1	0		2	0	0	0	0	3	2		1		37	1	1.64	2/0702		9	6	1	fever	1	fever	2	0
[25-30[	0	0	0	0	0	0	0	0	0	0	1	1	0	1	0	54	0		0			0	0	1	0		1	0	0	0	0	3	2	3	1		39	1	1.56	2/0851		5	4	1		1		3	2
[30-35[	0	0	1	0	0	0	0	0	0	1	0	1	0	2	2	117	0		0			0		0	0		1	0	0	0	0	3	2		1		39	1	1.75	2/0844		6	6	0		0		2	2
[25-30[	0	0	0	0	0	0	0	0	0	0	1	1	0	0	0	43	0		1	1		0		0	0		3	0	0	0	0	3	2	2	1		39	1	1.54	2/0792		9	5	0		1	Malformations	3	2
[25-30[	0	0	0	0	0	0	0	0	0	0	1	1	1	2	1	92	0		1			0		1	0		2	0	0	0	0	3	2		1		41	1	1.66	3/0851		9	7	9		9		2	2
[25-30[	1	1	0	0	0	0	0	0	0	0	0	1	0	0	0	51	0		0			0		1	0		1	0	0	0	0	3	3		1		40	1	1.69	3/0756		9	8	1		1		3	2
[25-30[	1	0	0	0	0	0	0	0	0	0	0	1	0	1	1	49	0		0			0		0	0		1	0	0	0	0	3	3	3	1		39	1	1.59	3/0760		9	8	1	premature birth	1		3	2
[40-45[	0	0	0	0	0	0	0	0	0	0	0	3	0	3	1	80	0		1			1		1	0		4	0	0	0	0	2	2		1		41	1	1.69	3/0753		5	7	1		9		3	2
[30-35[	0	0	0	0	0	0	0	0	0	0	0	1	0	0	0	57	0		0			0		0	0		1	0	0	0	0	3	2	2	1	3	41	1	1.69	3/0754		9	6	9		0		3	2
[30-35[	0	0	0	0	0	0	0	0	0	0	0	1	1	1	1	62	0		1	1		0		0	0		3	0	0	0	0	3	2	2	1		40	1	1.6	3/0758		8	8					2	2
[30-35[	0	0	0	0	0	0	0	0	0	0	0	1	0	5	5	82	0		0			0		0	0		1	0	0	0	0	2	2	2	1		40	1	1.67	3/0804		6	6	9		9		2	2
[25-30[	0	0	0	0	0	0	0	0	0	0	0	1	0	0	0	65	0		0			1		0	0		1	0	0	0	0	3	2		1		40	1	1.58	3/0798		5	5	1		9		2	2
[30-35[	0	1	0	0	0	0	0	0	0	0	1	1	0	0	0	70	0		0			0		0	0		4	0	0	0	0	2	2	3	1		41	1	1.64	3/0797		5	2	9		9		2	2
[40-45[	0	0	0	0	0	1	0	0	0	1	0	0	0	3	3	90	0		0			0		0	0		3	0	0	0	0	2	1	2	1		38	1	1.6	3/0779		0		1	death	9		2	1
[30-35[	0	0	0	0	0	0	0	0	0	0	0	1	0	2	2	67	0		1	1		0		0	0		1	0	0	0	0	3	2	2	1		40	1	1.65	3/0796		9	5	1		9		3	2
[25-30[	0	0	0	0	0	0	0	0	0	0	1	1	0	1	1	50	1		0			0		0	0		1	0	0	0	0	3	2		0		40	1	1.62	3/0767		8	6	9		9		2	2
[25-30[	0	0	0	0	0	0	0	0	0	0	1	1	0	1	0	60	0		1	1		0	0	1	0		1	0	0	0	0	3	2	2	1		41	1	1.64	3/0884		8	7	1		1	Infections	2	2
[25-30[	0	0	0	0	0	0	0	0	0	0	1	1	0	3	3	95	0		0			0		0	0		1	0	0	0	0	2	2		0		41	1	1.7	3/0896		3	5	9		9		2	9
[30-35[	0	0	0	0	0	0	0	0	0	0	0	1	0	2	1	56	0		0			0		0	0		4	0	0	0	0	3	2		1		38	1	1.66	3/0926		7	7	1		1		3	2
[35-40[	0	0	0	0	0	0	0	0	0	0	0	1	0	0	0	61	0		0			1		0	0		1	0	0	0	0	3	2		1		41	1	1.55	3/0889		7	5	0		0		2	9
[20-25[	0	0	0	0	0	0	0	0	0	0	0	2	0	1	1	54	0		0			0		0	0		1	0	0	0	0	2	3		0		40	1	1.6	3/0925		5	7	1	premature birth	1	neurological disorder	2	2
[25-30[	0	0	0	0	0	0	0	0	0	0	0	1	0	1	1	62	0		0			0		0	0		3	0	0	0	0	3	2		0		38	1	1.64	3/0924		8	6	9		9		2	9
[25-30[	0	0	0	0	0	0	0	0	0	0	0	1	0	0	0	56	0		0			0		0	0		1	0	0	0	0	3	2		1		39	1	1.64	3/0881		9	4	9		9		2	2
[30-35[	0	0	0	0	0	0	0	0	1	0	0	1	0	2	2	108	0		0			1		0	0		1	0	0	0	0	2	3		1		40	1	1.69	3/0931		7	6	9		9		2	2
[40-45[	0	0	0	0	0	0	0	0	0	0	0	1	0	1	0	61	0		1			0		0	0		3	0	0	0	0	3	3		1		41	1	1.72	3/0936		7	3	1		1		3	2
[20-25[	0	0	0	0	0	0	0	0	0	0	1	2	0	2	1	50	1		0			0		0	0		0	0	0	0	0	3	3		1	1	36	0	1.62	3/0939		7	5	9		9		1	0
[30-35[	0	0	0	0	0	0	0	0	0	0	0	1	0	1	1	55	0		0			0		0	0		3	0	0	0	0	3	3		0		38	0	1.63	3/0927		5	3	0		1	mother's fever consequences	0	0
[35-40[	0	1	0	0	0	0	0	0	1	0	0	3	0	4	2	124	0		1			0		0	0		0	0	0	0	0	3	2		1	4	40	1	1.87	3/0878		7	7	1	respiratory disorder	1	death	2	2
[30-35[	0	0	0	0	0	0	0	0	0	0	0	1	0	1	1	68	0		0			0		0	0		1	0	0	0	0	3	3		1		40	1	1.72	3/0877		6	5	1		1		2	2
[15-20[	0	0	0	0	0	0	0	0	0	0	1	2	0	2	2	56	0		0			0		1	0		0	0	0	0	0	2	3		0		38	0	1.7	3/0892		5	5	1	Contractions	9		3	9
[30-35[	0	0	0	0	0	0	0	0	0	0	0	1	0	6	5	70	0		0			0		1	0		1	0	0	0	0	3	2		1		38	1	1.59	3/0886		8	8	1		9			9
[15-20[	1	0	0	0	0	0	0	0	0	0	0	3	0	0	0	59	0		0			0		0	0		1	0	0	0	0	3	2	2	1	3	39	1	1.56	3/0891		7	5	1	Hospitalizations	1	death	3	2
[25-30[	1	0	0	0	0	0	0	0	0	0	1	1	0	2	1	63	0		0			0		1	0		1	0	0	0	0	3	2		1		39	1	1.7	3/0888		5	5	1		1	Malformations	2	2
[30-35[	0	0	0	0	0	0	0	0	0	0	1	1	0	3	2	60	0		0			0		0	0		4	0	0	0	0	3	2		0		39	1	1.59	3/0994		7	5	9		9		2	2
[25-30[	0	0	0	0	0	0	0	0	1	0	0	1	0	0	0	166	0		0			0		0	0		3	0	0	0	0	3	2	1	1	1	41	1	1.85	3/0996		8	5	1		1	still birth	3	2
[25-30[																											1	0	0	0	1	3	3							3/1000
[30-35[	0	0	0	0	0	0	0	0	0	0	0	1	0	0	0	73	0		0			1		0	0		1	0	0	0	0	3	2		1		38	1	1.67	3/1013		6	5	1	fever	1		2	2
[25-30[	0	0	0	0	0	0	0	0	0	0	0	1	0	1	1	72	0		0			0		0	0		1	0	0	0	0	3	2		1		41	1	1.68	3/1009		6	5			1		2	2
[25-30[	0	0	0	0	0	0	0	0	0	0	0	1	0	2	1	67	0		0			0		0	0		3	0	0	0	0	3	2	2	1		41	1	1.69	3/0986		7	6	1	fever	1		3	2
[20-25[	0	0	0	0	0	0	0	0	0	0	0	2	0	1	1	65	0		0			0		0	0		4	0	1	0	0	1	3		0		41	1	1.7	3/0952
[20-25[	0	0	0	0	0	0	1	0	0	0	0	2	0	0	0	55	1	0	0			0		0	0		1	0	0	0	0	3	2	1	1	3	35	1	1.65	3/0943		8	6	1		9		2	2
[35-40[	0	0	0	0	0	0	0	0	0	0	0	1	0	2	2	54	0		0			0		0	0		1	0	0	0	0	3	3		1		41	1	1.62	3/0941		7	5	1		1		2	0
[30-35[	0	0	1	0	0	0	0	0	0	0	0	3	0	1	1	57	0		0			0		1	0		3	0	0	0	0	3	3		0		38	0	1.71	3/0937		9	5	1		1		2	2
[20-25[	0	0	0	0	0	0	0	0	0	0	0	2	0	1	0	69	0		0			0		0	0		1	0	0	0	0	3	3	3	1		40	1	1.68	3/0949		6	6	1	superinfection	1	respiratory distress	3	2
[20-25[	0	0	0	0	0	0	0	0	0	0	0	3	0	2	1	68	0		0			0		0	0		1	0	0	0	0	3	3		1		40	1	1.69	3/0947		9	9	1		1		2	0
[15-20[	0	0	0	0	0	0	0	0	0	0	1	2	0	0	0	52	0		0			0		0	0		1	1	0	0	0	1	3		1		41	1	1.64	3/0956
[25-30[	1	0	0	0	0	0	0	0	0	0	0	1	0	1	0	65	1	0	1	1		0		0	0		1	0	0	0	0	3	2	2	1		40	1	1.58	3/0935		6	5	1	fever	9		2	2
[25-30[	0	0	0	0	0	0	0	0	0	0	0	1	0	0	0	40	0		0			0		1	0		1	0	0	0	0	3	3		1		41	1	1.57	3/0953		9	7	1		1		2	2
[20-25[	0	0	0	0	0	0	0	0	0	0	1	2	0	1	1	75	0		0			0		1	0		1	0	0	0	0	2	3		0		39	1	1.68	3/0960		5	1	9		0		2	0
[35-40[	0	0	0	0	0	0	0	0	0	0	0	1	0	3	3	65	0		1			0		0	0		1	0	1	0	0	2	2		1		39	1	1.49	3/0965
[25-30[	0	0	0	0	0	0	0	0	0	0	0	1	0	0	0	60	1	0	0		1	1		0	0		3	0	0	0	0	3	2	2	1		38	1	1.62	3/0966		8	5	1		1		3	2
[25-30[	0	0	0	0	0	0	0	0	0	0	0	1	0	1	1	54	0		0			0		1	0		3	0	0	0	0	3	3		0		39	1	1.6	3/0987		7	6	1		1		1	9
[30-35[	0	0	0	0	0	0	0	0	0	0	0	1	0	2	1	78	0		0			0		0	0		3	0	0	0	0	3	3		0		40	1	1.66	3/0875		7	5	1		1		2	0
[35-40[	0	1	0	0	0	0	0	0	0	0	0	1	0	1	1	65	0		1	1		0		0	0		3	0	0	0	0	3	3	2	1	1	40	1	1.71	3/0876		9	3	1	lost of pregnancy	1	still birth	3	2
[25-30[																											1	0	0	0	1	3	2							3/0912
[30-35[	0	0	0	0	0	0	0	0	0	0	0	3	0	1	1	75	0		0			0		0	0		3	0	0	0	0	2	3		0		40	1	1.67	3/0920		5	7	9		9		3	2
[25-30[	0	0	0	0	0	0	0	0	0	0	0	1	0	1	1	65	0		0			0		0	0		1	0	0	0	0	3	2		1		38	1	1.65	3/0946		8	5	1		9		0	2
[30-35[	0	0	0	0	0	0	0	0	0	0	0	1	1	2	2	64	0		0			0		1	0		1	0	0	0	0	3	3		0		40	1	1.7	3/0955		7	4	9		9		0	0
[30-35[	0	0	0	0	0	0	0	0	0	0	0	3	0	0	0	61	0		1			0		0	0		3	0	0	0	0	3	2		0		40	1	1.54	3/0929		8	6	9		9		2	9
[30-35[	0	1	0	0	0	0	0	0	0	0	0	1	0	0	0	76	0		0			1		0	0		2	0	0	0	0	3	2		1		41	1	1.65	3/0934		5	5	0		1	Malformations	3	2
[35-40[	0	0	0	0	0	0	0	0	0	0	0	3	0	1	1	60	0		0			0		0	0		3	0	0	0	0	3	2		1	2	39	1	1.75	3/0971		9	7	1	respiratory infection	1	prematurity	3	2
[30-35[	0	0	0	0	0	0	0	0	0	0	0	1	0	4	2	69	1	0	0			0		0	1	PPROM	0	0	0	0	0	3	3		1	3	30	0	1.6	3/0868		9	5	1	respiratory failure	1	prematurity	2	2
[25-30[	0	0	1	0	0	0	0	0	0	0	1	1	0	1	1	45	0		0			0		0	0		1	0	0	0	0	3	2	2	1		36	1	1.59	3/0985		9	9	9		9		2	2
[30-35[	0	0	0	0	0	0	0	0	0	0	0	1	0	1	1	64	0		0			0		0	0		3	0	0	0	0	3	3		0		39	0	1.68	3/0963		7	7	1		0		3	2
[30-35[	0	0	0	0	0	0	0	0	0	0	0	1	0	0	0	61	0		0			0		0	1	Cerclage	3	0	0	0	0	3	2	1	1	3	41	1	1.62	3/0995		8	5	1	respiratory disorder	1	death	3	2
[25-30[	0	0	0	0	0	0	0	0	0	0	0	3	0	0	0	67	1		0			1		1	1		0	0	0	0	0	2	3		0		31		1.57	2/0929		4	5	1		1		1	9
[35-40[	0	0	0	0	0	0	0	0	0	0	0	1	0	2	2	57	0		0			0		0	0		1	0	0	0	0	3	2	2	1		39	1	1.6	2/0883		8	6	9		0		3	2
[25-30[	0	0	0	0	0	0	0	0	0	0	1	0	0	0	0	58	0		1			0		0	0		1	0	0	0	0	3	2	2	1		40	1	1.54	2/0882		9	6	9		9		3	2
[35-40[	0	0	0	0	0	0	0	0	0	0	0	1	1	3	3	64	0		1			0		0	0		2	0	0	0	0	2	2		1		41	1	1.5	2/0892		7	5	9		9		2	0
[25-30[	0	0	0	0	0	0	0	0	0	0	0	1	0	1	1	63	0		0			0		0	0		2	0	1	0	0	1	2		1		41	1	1.61	2/0926
[25-30[	0	0	0	0	0	0	0	0	0	0	0	1	0	0	0	55	0		0			0		0	0		4	0	0	0	0	2	2		1		41	1	1.68	2/0963		5	5	1	resuscitation	1		2	2
[25-30[	0	0	0	0	0	0	0	0	0	0	0	1	0	0	0	63	0		0			0	0	1	0		1	0	0	0	0	3	2	2	1		41	1	1.71	2/0941		9	7	1	Transmission to the baby	9		3	2
[35-40[	0	0	0	0	0	1	0	0	0	1	0	1	0	1	1	80	0		0			0		0	0		3	0	0	0	0	2	2		0		38	1	1.63	2/0955		3	5	0		0		2	0
[30-35[	0	0	0	0	0	0	0	0	0	0	1	1	0	3	3	89	0		1			0		1	0		3	0	0	0	0	2	2		0		39	1	1.71	2/0957		7	5	9		9		2	9
[40-45[	0	0	0	0	0	0	1	0	0	1	0	1	1	8	5	90	0		0			0	0	1	0		3	0	0	0	0	3	1	1	1	3	35	1	1.69	2/1035		7	7	1	lost of pregnancy	1	Malformations	3	2
[30-35[	0	0	0	0	0	0	0	0	0	0	0	0	0	3	3	48	0		0			0		0	0		3	0	0	0	0	2	3		0		40	0	1.55	2/1031		5	5	9		9		2	9
[15-20[	0	0	0	0	0	0	0	0	0	0	1	2	0	0	0	60	0		0			0		0	0		1	1	0	0	0	1	1		1		38	1	1.62	2/1034
[30-35[	0	0	0	0	0	0	0	0	0	0	0	1	0	2	2	48	1	0	0			0		0	0		0	0	0	0	0	3	3	1	1	2	37		1.74	2/1029		9	7	1	fever	1	Prematurity birth	3	2
[35-40[	0	0	0	0	0	0	0	0	1	0	0	1	0	2	2	134	0		0			0		1	0		2	0	0	0	0	3	3		1	1	39	1	1.76	2/0992		7	8	1	immunity decrease	1		3	2
[30-35[	0	0	1	0	0	0	0	0	0	0	0	1	0	1	1	53	0		0			0		0	0		3	0	0	0	0	3	1		1	4	36	1	1.68	2/0885		6	6	1	pulmonary disorder	1	Prematurity birth	3	2
[30-35[	0	0	0	0	0	0	0	0	0	0	0	1	0	4	0	55	0		1	0		0		0	0		3	0	0	0	0	3	2	1	1		35	1	1.62	2/0873		7	4	1	premature birth	1	Prematurity birth	3	2
[30-35[	0	0	0	0	0	0	1	0	0	0	0	1	0	2	1	52	0		0		0	1	1	1	0		3	0	0	0	0	3	2	2	1		39	1	1.6	2/0860		6	6	1	pulmonary disorder	1	Prematurity birth	2	2
[25-30[	0	0	0	0	0	0	0	0	0	0	0	1	0	1	0	76	0		0			0		0	0		1	0	0	0	0	3	2		0		40	1	1.7	3/1012		7	6	9		9		1	2
[30-35[	0	0	0	0	0	0	0	0	0	0	0	1	0	1	1	59	0		0			0		0	0		1	0	0	0	0	3	2		0		37	1	1.68	3/1015		7	7	9		9		3	9
[20-25[	0	0	0	0	0	0	0	0	0	0	1	2	0	2	0	52	0		0			0		0	0		1	0	0	0	0	3	2		1		38	1	1.75	3/1018		5	6	9		9		2	0
[25-30[	0	0	0	0	0	0	0	0	0	0	0	3	0	0	0	57	0		0			0		0	0		1	0	0	0	0	3	3		0		38	0	1.67	3/1019		8	6	1		1	IUGR anemia	2	2
[30-35[	1	0	0	0	0	0	0	0	0	0	0	1	0	1	0	54	0		0			0		0	0		2	0	0	0	0	3	3		1	3	41	1	1.63	3/1026		6	5	1	respiratory disorder and fever	1		2	2
[20-25[	0	0	0	0	0	0	0	0	1	0	0	2	0	0	0	115	0		0			0		0	0		1	0	0	0	0	3	1	1	1		41	1	1.68	3/1037		7	5	0		1		1	2
[25-30[	0	0	0	0	0	0	0	0	0	0	0	1	0	1	1	68	0		0			0		0	0		3	0	0	0	0	3	3	1	1	3	40	1	1.62	3/1039		9	4	1	Pneumonitis, acute respiratory distress	1	Prematurity birth	3	2
[30-35[	0	0	1	0	0	0	0	0	0	0	0	1	0	2	1	60	0		0			0		0	0		3	0	0	0	0	3	2		0		38	1	1.59	3/1056		5	6	9		1		2	9
[20-25[	0	0	0	0	0	0	0	0	0	0	1	1	0	0	0	54	0		0			0		0	0		1	0	0	0	0	2	2		1	3	39	1	1.7	3/1043		5	5	9		9		2	2
[25-30[	0	0	0	0	0	0	0	0	0	0	0	1	0	1	1	58	0		0			0		1	0		1	0	0	0	0	3	2		1		41	1	1.7	3/1040		5	6	1		1		1	2
[25-30[	0	0	0	0	0	0	0	0	0	0	0	0	0	0	0	56	0		0			0		0	0		1	0	0	0	0	3	3		0		41	1	1.56	3/1072		9	5	1	respiratory disorder	1		0	1
[20-25[	1	0	0	0	0	0	0	0	0	1	0	0	0	1	1	112	0		0			0		0	0		1	0	0	0	0	2	2		1		37	1	1.73	3/0928		5	5	9		9		3	9
[30-35[	0	0	0	0	0	0	0	0	0	0	0	1	0	0	0	60	0		0			0		1	0		1	0	0	0	0	3	3		0		39	1	1.69	3/0988		3	3	0		0		3	9
[35-40[	0	0	0	0	0	0	0	0	0	0	1	1	0	1	1	59	0		1			0		0	0		3	0	0	0	0	3	2		1		39	1	1.53	3/0880		5	5	9		9		0	2
[30-35[	0	0	0	0	0	0	0	0	0	0	0	1	0	0	0	69	0		0			0		0	0		1	0	0	0	0	3	2		1		39	1	1.53	3/0974		7	7	0		9		3	2
[30-35[	0	0	0	0	0	0	0	0	0	0	0	1	0	0	0	58	0		0			0		0	0		1	0	0	0	0	3	3		1	1	39	1	1.6	3/0990		9	9	1		1		2	2
[40-45[	0	0	0	0	0	0	0	0	0	0	0	3	0	5	3	73	0		0			0		0	0		3	0	0	0	0	3	2		0		39	1	1.72	3/1003		7	5	9		9			9
[35-40[	0	0	0	0	0	0	0	0	0	0	0	1	0	4	1	70	0		0			0		0	0		3	0	0	0	0	3	2		1	3	41	1	1.65	3/1038		7	5	1	respiratory disorder	9		3	2
[30-35[	0	0	0	0	0	0	0	0	0	0	0	3	0	2	2	48	0		0			0		0	1	pruritus	3	0	0	0	0	3	2		0		41	1	1.6	3/1055		5	3	9		9		2	2
[30-35[	0	0	0	0	0	0	0	0	0	0	0	1	0	2	1	55	0		0			0		0	0		3	0	0	0	0	3	2		0		41	1	1.63	3/1029		6	4	9		1	fever and prematurity	2	9
[25-30[	0	0	0	0	0	0	0	0	0	0	0	1	0	0	0	54	0		0			0		0	0		1	0	0	0	0	3	3		1	3	40	0	1.56	3/1107		5	3	1	death	9		1	2
[25-30[	0	0	0	0	0	0	0	0	0	0	0	1	0	1	1	76	0		0			0		1	0		1	0	0	0	0	3	2		1		40	1	1.72	3/1116		8	3	9		9		0	9
[30-35[	0	0	0	0	0	0	0	0	0	0	0	0	0	3	2	68	1		0			0		1	0		2	0	0	0	0	3	2		0		35	1	1.74	3/1099		5	5	1	pulmonary disorder	9		3	2
[35-40[	0	0	0	0	0	0	0	0	0	0	0	1	0	3	3	90	0		0			0		0	0		3	0	0	0	0	3	3		0		40	0	1.83	3/1117		7	7	1	Contractions	1	birth	2	2
[25-30[	1	0	0	0	0	0	0	0	1	0	0	1	0	1	0	149	0		0			1		0	0		0	0	0	0	0	3	3		0		41		1.64	3/1068		7	5	1	fever	1	Stress	2	9
[30-35[	0	0	0	0	0	0	0	0	0	0	1	1	0	4	3	55	0		0			0		0	0		3	0	0	0	0	2	2		0		36	0	1.56	3/1082				9		9		2	9
[30-35[	0	0	0	0	0	0	0	0	0	0	0	3	0	2	2	56	0		0			0		0	0		3	0	0	0	0	3	2		1	3	40	1	1.56	3/1086		9	5	9		9		2	2
[40-45[	0	0	0	0	0	0	1	0	0	0	0	1	0	3	3	80	0		0			0	0	1	0		3	0	0	0	0	1	2	1	1	3	40	1	1.68	3/1065		5	6	9		1	Malformations	1	2
[35-40[	0	0	0	0	0	0	0	0	0	0	1	1	0	3	3	57	1		0			0		0	0		3	0	0	0	0	2	3		0		36	1	1.68	3/1081		7	7	1		1	IUGR	2	9
[25-30[	0	0	0	0	0	0	0	0	0	1	0	1	0	0	0	90	0		0			0		0	0		1	0	0	0	0	3	1		1		39	1	1.68	3/1085		5	9	1		1	danger for the baby	0	0
[25-30[	0	0	0	0	0	0	0	0	0	0	0	1	0	1	1	74	0		1	1		0		0	0		4	0	0	0	0	3	3	1	1	3	41	1	1.67	3/1093		9	5	1	Dyspnea	9		3	2
[30-35[	0	0	0	0	0	0	0	0	0	0	0	1	0	2	1	62	0		0			1		0	0		1	0	0	0	0	3	3		0		39	0	1.65	3/1058		7	5					2	0
[30-35[	1	0	0	0	0	0	0	0	0	0	1	0	0	2	1	67	0		0			0		0	0		1	0	0	0	0	3	3		1	1	39	0	1.8	3/1105		4	3	1	death	1	death	3	2
[35-40[	0	0	0	0	0	0	0	0	0	0	0	1	0	4	4	61	0		1			0		0	0		1	0	0	0	0	1	2		1		37	1	1.67	2/0843		8	8	1	lost of pregnancy	9		1	2
[20-25[	0	0	0	0	0	0	0	0	1	0	1	2	0	0	0	96	0		0			0		0	0		3	0	0	0	0	3	2		1	3	40	1	1.65	2/0700		6	4	1	Hospitalization	9		2	2
[20-25[	0	0	0	0	0	0	0	0	0	0	0	2	0	0	0	66	1		1			0		1	0		1	0	0	0	0	3	2		1		39	1	1.74	2/0954		6	5	9		1		2	9
[30-35[	0	0	0	0	0	0	0	0	0	0	0	1	0	1	1	71	0		0			0		1	0		3	0	0	0	0	3	2		1		41	1	1.78	2/0901		8	5	9		9		2	2
[25-30[	0	0	0	0	0	0	0	0	0	0	0	3	0	0	0		0		0			0		0	0		0	0	0	0	0	1	3		0		39			2/0900		7	6	9		9		3	9
[30-35[	0	0	0	0	0	0	1	0	0	0	0	1	0	1	1	70	0		0			0		0	1	ulcerative colitis crisis	0	0	0	0	0	3	3		1	3	41		1.68	2/0910		7	6	9		9		3	2
[25-30[	1	0	0	0	0	0	0	0	0	0	0	1	0	1	1	75	1		0			0		0	0		0	0	0	0	0	2	3	3	1		31		1.61	2/0897		5	5	9		9		1	9
[25-30[	0	0	0	0	0	0	0	0	0	0	1	1	0	4	3	59	0		0			0		0	0		1	0	0	0	0	2	2	2	1		41	1	1.63	2/0923		5	7	9		9		3	0
[30-35[	0	0	0	0	0	0	0	0	0	0	1	1	0	0	0	64	0		0			0	0	1	0		4	0	0	0	0	3	2	2	1		40	1	1.69	2/0802		8	5	9		1		3	2
[25-30[	0	0	0	0	0	0	0	0	0	0	0	1	0	0	0	65	0		1	1		0		0	0		1	0	0	0	0	3	2	2	1		41	1	1.7	2/0988		9	6	1	lost of pregnancy	1	fetal distress	2	2
[35-40[	0	1	0	0	0	0	0	0	0	0	0	0	0	1	1	90	0		1	0	1	1		0	0		2	0	0	0	0	3	2	2	1		41	1	1.77	2/0994		9	9	1		1	fetal weakness	1	2
[35-40[	0	0	0	0	0	0	0	0	0	0	0	3	0	2	0	60	0		0			0		1	0		3	0	0	0	0	3	2		0		40	1	1.7	2/1096		7	4	0		0		1	9
[30-35[	0	0	0	0	0	0	0	0	0	0	0	1	0	3	3	51	0		0			0		0	0		3	0	0	0	0	3	2		1	2	39	1	1.61	2/1118		9	5	1		1		3	2
[35-40[	0	0	0	0	0	0	0	0	0	0	0	1	0	1	1	57	0		0			0		0	0		3	0	0	0	0	3	2	1	1	2	41	1	1.72	2/1094		7	6	1		9		3	2
[40-45[	0	0	0	0	0	0	0	0	0	0	0	3	0	1	1	54	0		0			0		0	0		3	0	0	0	0	3	2		0		39	1	1.59	2/1077		7	9	1		1		2	9
[30-35[	0	0	0	0	0	0	0	0	0	0	0	3	0	1	1	63	0		0			0		0	0		3	0	0	0	0	3	2		0		39	1	1.66	2/1136		9	7	1		9		2	2
[35-40[	0	0	0	0	0	0	0	0	0	0	0	1	0	4	2	54	0		1			0		1			1	0	1	0	0	2	2		1		41	1	1.6	2/1140
[30-35[	0	0	0	0	0	0	0	0	0	0	0	1	0	2	1	58	0		1	1		0	1	1	0		3	0	0	0	0	3	2	2	1		38	1	1.63	2/1124		8	6	9		9		2	2
[30-35[	0	0	0	0	0	0	0	0	0	0	0	1	0	1	1	60	0		0			0		0	0		3	0	0	0	0	3	2		0		41	1	1.55	2/1138		7	7	1	premature birth	1	lost of pregnancy	2	2
[20-25[	0	0	0	0	0	0	0	0	0	0	1	2	0	2	1	45	0		0			0		0	1	IUGR	4	0	0	0	0	2	3		0		40	0	1.62	2/1123		7	4	0		1		2	9
[25-30[	0	0	0	0	0	0	0	0	0	0	0	1	0	0	0	54	0		0			0		0	0		1	0	0	0	0	3	3	2	1	3	40	0	1.64	2/1129		9	4	1	respiratory disorder	1		3	2
[30-35[	0	0	0	0	0	0	0	0	0	0	0	1	0	1	1	80	0		0			0		0	0		4	0	0	0	0	3	3		0		39	0	1.72	2/1133		5	5	1		1		2	2
[25-30[	0	0	0	0	0	0	0	0	0	0	0	0	0	0	0	102	0		0			0		0	0		1	0	0	0	0	3	2		1		41	1	1.72	2/1126		9	5	9		9		3	9
[20-25[	0	0	0	0	0	0	0	0	0	0	1	2	0	1	0	45	1		0			1		1	0		1	0	0	0	0	2	2		1		41	1	1.62	2/1115		4	5	9		1	death	2	2
[30-35[	0	0	0	0	0	0	0	0	0	0	0	1	0	0	0	96	0		0		0	1	1	1	0		4	0	0	0	0	3	2	1	1	2	41	0	1.75	2/1144		7	6	0		1	lost of pregnancy	3	2
[35-40[	0	0	0	0	0	0	0	0	0	0	0	1	0	4	3	67	0		0			0		0	0		3	0	0	0	0	3	3		0		40	0	1.65	2/1145		9	5	9		9		2	0
[35-40[	0	0	0	0	0	0	0	0	0	1	0	1	1	2	1	97	0		1	1		0		0	1	Cerclage	3	0	0	0	0	3	1	1	1		40	1	1.6	2/1135		8	4	1	respiratory disorder	1	Prematurity birth	2	0
[25-30[	0	0	0	0	0	0	0	0	0	0	0	3	0	0	0	60	0		0			0		1	0		3	0	1	0	0	3	3		0		39	0	1.56	2/1091
[25-30[	0	0	0	0	0	0	0	0	0	1	1	0	0	8	5	94	0		0			0		1	0		3	0	0	0	0	3	1		1		39	1	1.63	2/1079		0	0	9		9		3	9
[35-40[	0	0	0	0	0	0	0	0	0	0	0	3	0	2	2	47	0		0			0		0	0		3	0	0	0	0	3	2		1	3	40	1	1.57	2/1086		6	6	9		9		2	2
[35-40[	0	0	0	0	0	0	0	0	0	0	1	1	0	1	1	90	0		0			0		0	0		1	0	0	0	0	3	3		0		40	1	1.79	2/1090		6	5	9		9		0	2
[25-30[	0	0	0	0	0	0	0	0	0	0	0	1	0	1	1	51	0		0			0		0	0		1	0	0	0	0	3	3		0		38	0	1.63	2/1087		7	5	9		1		2	0
[30-35[	0	0	0	0	0	0	0	0	0	0	0	1	0	0	0	53	0		0			0		0	0		3	0	0	0	0	3	2	2	1		41	1	1.6	2/1092		8	7	1	fever	1	lost of pregnancy	3	2
[25-30[	0	0	0	0	0	0	0	0	0	0	0	1	1	3	2	48	0		0			0		0	0		3	0	0	0	0	2	2	2	1		39	1	1.6	2/1093		4	5	9		9		3	2
[30-35[	0	0	0	0	0	0	0	0	0	0	0	1	0	1	1	68	0		0			0		0	0		3	0	0	0	0	3	2		0		40	1	1.8	2/1097		8	5	0		0		1	9
[35-40[	0	0	0	0	0	0	0	0	0	0	0	1	0	1	0	54	0		0			0		0	0		3	0	0	0	0	3	3		1	3	40	0	1.6	2/1076		6	5	1		1		2	2
[20-25[	0	0	1	0	0	0	0	0	0	0	0	1	0	0	0	59	0		0			0		0	0		0	0	0	0	0	3	3		0		39		1.62	2/1088		6	6	1	respiratory disorder	1		0	0
[35-40[	0	0	0	0	0	0	0	0	0	0	0	3	0	6	6	87	0		1			0		1	0		1	0	1	0	0	1	3		1		39	1	1.6	3/1092
[30-35[	0	0	0	0	0	0	0	0	0	0	0	1	0	3	1	58	0		0			1		0	0		1	0	0	0	0	3	3		1		41	1	1.73	3/1077		8	5	1		1		3	2
[30-35[	0	0	0	0	0	0	0	0	0	0	0	3	0	1	1	55	0		0			0		0	0		4	0	0	0	0	1	3		0		40	1		3/1063		0		9		9		3	9
[25-30[	0	0	0	0	0	0	0	0	0	0	1	3	0	1	1	60	0		0			0		0	0		1	0	1	0	0	2	3		0		40	0	1.53	3/1110
[15-20[	0	0	0	0	0	0	0	0	0	0	0	2	0	1	1	80	0		0			0		0	0		1	0	0	0	0	1	3		1		40	1	1.67	3/1050		1		9		9		3	2
[35-40[	0	0	0	0	0	0	0	0	0	0	0	1	0	2	2	44	0		0			0		0	0		1	0	0	0	0	3	3		0		41	0	1.58	3/1096		6	5	1	respiratory failure and fever	1	maternal complicaiton consequences	3	2
[25-30[	0	0	0	0	0	0	0	0	0	0	0	3	0	0	0	70	0		0			0		0	0		3	0	0	0	0	3	3		0		41	1	1.5	3/1088		8	6	9		9		3	2
[40-45[	0	0	0	0	0	0	0	0	0	0	0	1	0	5	4	60	0		1			0		1	0		1	0	0	0	0	1	3		0		40	0	1.58	3/1083		4	4	9		9		2	9
[30-35[	0	0	0	0	0	0	0	0	0	0	0	1	0	4	4	62	0		0			0		1	0		4	0	0	0	0	2	2		0		41	1	1.61	3/1052		5	5	9		9		0	9
[25-30[	0	0	0	0	0	0	0	0	0	0	0	1	0	1	0	67	0		0			0	1	1	0		1	0	0	0	0	3	3	1	1	3	40	0	1.72	3/1064		7	6	1	immunity decrease	1		3	2
[40-45[	0	0	0	0	0	0	0	0	0	0	0	1	0	1	0	66	0		0			0		0	0		1	0	0	0	0	3	2		1		41	1	1.63	3/1057		7	8	1	pulmonary disorder	1	Infections	2	2
[30-35[	1	0	0	0	0	0	0	0	0	0	1	1	0	1	1	54	0		0			0		0	1	cannabis addiction	3	0	0	0	0	3	3	2	1	1	41	1	1.62	3/1007		7	6	1	asthenia	1		3	2
[20-25[	0	0	0	0	0	0	0	0	0	0	0	2	0	0	0	65	0		0			0	0	1	0		1	0	0	0	0	3	2	2	1	3	41	1	1.74	3/1035		7	5	1	fever	1	pain	3	2
[25-30[	0	0	0	0	0	0	0	0	0	1	0	1	0	2	2	109	0		0			0		0	0		2	0	0	0	0	1	2		0		40	1	1.8	3/1161		6	6	1	Contraction	9		2	9
[30-35[	0	0	0	0	0	0	0	0	0	0	0	0	0	3	1	57	0		0			0		0	1	abdominal raumatism	1	0	0	0	0	3	3		0		41	0	1.69	3/1157		7	5	1		1	Malformations	2	9
[25-30[																											1	0	0	0	1	1	3							3/1153
[25-30[	0	0	0	0	0	0	0	0	0	0	0	1	0	0	0	82	0		0			0		0	0		1	0	0	0	0	3	2		1		40	1	1.77	3/1047		7	5	9		9		2	2
[25-30[	0	0	0	0	0	0	0	0	0	0	0	1	0	0	0	111	0		0			0		1	0		3	0	0	0	0	3	2		1	2	39	1	1.75	3/1125		9	5	1	high fever	1	Malformations	3	0
[30-35[	0	0	0	0	0	0	0	0	0	0	0	1	0	2	2	55	0		0			0		1	0		3	0	0	0	0	3	3		0		40	0	1.67	3/1159		8	5	9		9		2	9
[25-30[	0	0	0	0	0	0	0	0	0	0	0	1	0	1	1	88	0		0			0		0	0		1	0	0	0	0	3	2		1		40	1	1.74	3/1163		7	4	1	lost of pregnancy	1		2	2
[20-25[	0	0	0	0	0	0	0	0	0	0	0	2	0	1	1	64	0		0			0		0	0		4	0	1	0	0	1	2		1		40	1	1.58	3/1160
[30-35[	0	0	0	0	0	0	0	0	0	0	0	1	0	2	1	70	0		0			0		0	0		1	0	0	0	0	3	3		0		41	0	1.8	3/1150		4	4	9		9		2	9
[40-45[																											3	0	0	0	1	1	2				37	0		3/1144
[35-40[	0	0	0	0	0	0	0	0	0	0	1	1	0	0	0	53	0		1	0		0		0	0		1	0	0	0	0	3	2	2	1		41	1	1.6	3/1131		7	6	1		1		3	2
[35-40[	0	0	0	0	0	0	0	0	0	0	0	1	0	0	0	60	0		0			0	0	1	0		3	0	0	0	0	3	3	2	1	2	41	0	1.63	3/1134		7	8	1		1		3	2
[45-50[	0	0	0	0	0	0	0	0	0	1	0	1	0	6	5	84	0		0			1		0	0		3	0	0	0	0	2	2		1	4	37	1	1.62	3/1106		5	7	1	fever	1	Handicap	1	2
[30-35[	0	0	0	0	0	0	0	0	0	0	0	1	0	1	1	61	0		0			0		1	0		1	0	0	0	0	3	3		1		40	1	1.62	3/1142		7	5	1		1	development anomaly	2	0
[30-35[	0	0	0	0	0	0	0	0	0	0	0	1	0	2	1	63	1		0			0		0	0		0	0	0	0	0	3	3		0		30		1.68	3/1139		5	6	9		9		3	9
[35-40[	0	0	0	0	0	0	0	0	0	0	0	1	0	3	1	67	0		0			0		0	0		1	0	0	0	0	3	2		1		39	1	1.77	3/1182		7	8	1	weakness	1	weakness	3	1
[25-30[	0	0	0	0	0	0	0	0	0	0	1	1	0	2	2	57	1		0			0		0	0		1	0	0	0	0	2	2		1		38	1	1.69	3/1135		6	5	1	lost of pregnancy	1	death	3	0
[35-40[	0	0	0	0	0	0	0	0	1	0	0	1	0	2	2	98	0		1	1		0		0	1	carpal tunnel	3	0	0	0	0	3	3	3	1		41	1	1.6	3/1143		7	7	1		9		3	2
[20-25[	0	0	0	0	0	0	0	0	0	0	0	2	0	0	0	52	0		0			0		0	0		1	0	0	0	0	1	3		1		41	1	1.7	3/1168		6	6	9		9		3	0
[30-35[	0	0	0	0	0	0	0	0	0	0	0	0	0	1	1	87	0		0			0		1	0		1	0	0	0	0	3	3		0		40	0	1.71	3/1169		6	5	1		1			9
[truncated: 273 more rows]
[truncated: 36 more columns]
